# Supplementary material for: Bis(benzothia­zol-2-ylmeth­yl)amine
Source: Acta Crystallogr Sect E Struct Rep Online. 2009 Jun 24;65(Pt 7):o1674. doi: 10.1107/S1600536809023435 (PMC2969256; doi:10.1107/S1600536809023435)
Supplement: Supplementary file 2 [file e-65-o1674-Isup2.hkl]

# 
# h,k,l, Fc-squared, Fo-squared, sigma(Fo-squared) and status flag 
# 
data_I
_shelx_title ' 090603dm in P2(1)' 
_shelx_refln_list_code          4 
_shelx_F_calc_maximum       79.42 
_exptl_crystal_F_000       324.00 
_reflns_d_resolution_high  0.7504 
 
loop_ 
 _symmetry_equiv_pos_as_xyz 
 'x, y, z' 
 '-x, y+1/2, -z' 
 
_cell_length_a     7.8478 
_cell_length_b     5.8042 
_cell_length_c    16.1548 
_cell_angle_alpha  90.000 
_cell_angle_beta   97.910 
_cell_angle_gamma  90.000 
 
_shelx_F_squared_multiplier     1.000 
 
loop_ 
 _refln_index_h 
 _refln_index_k 
 _refln_index_l 
 _refln_F_squared_calc 
 _refln_F_squared_meas 
 _refln_F_squared_sigma 
 _refln_observed_status 
   1  -7   0       12.06       13.67      1.41 o 
   2  -7   0       59.08       61.52      1.97 o 
   3  -7   0        2.90        3.18      0.67 o 
   4  -7   0       37.23       39.79      1.77 o 
   0  -6   0       61.75       61.25      2.36 o 
   1  -6   0       17.38       16.58      0.93 o 
   2  -6   0       13.66       13.25      0.90 o 
   3  -6   0       44.94       44.44      2.30 o 
   4  -6   0       10.09       10.44      1.00 o 
   5  -6   0       16.87       17.00      1.49 o 
   6  -6   0       21.40       24.12      1.99 o 
   1  -5   0       13.21       10.37      0.68 o 
   2  -5   0       52.25       51.19      1.35 o 
   3  -5   0        2.86        2.72      0.46 o 
   4  -5   0       23.84       24.00      1.08 o 
   5  -5   0        0.60        0.66      0.40 o 
   6  -5   0        6.02        5.21      1.05 o 
   7  -5   0        3.01        3.33      0.67 o 
   0  -4   0       66.00       66.38      1.14 o 
   1  -4   0       14.20       12.24      0.89 o 
   2  -4   0        3.96        3.26      0.36 o 
   3  -4   0       47.77       41.08      1.62 o 
   4  -4   0       91.50       89.95      2.46 o 
   5  -4   0       24.75       24.10      1.03 o 
   6  -4   0        7.07        6.20      0.64 o 
   7  -4   0        1.10        0.98      0.46 o 
   8  -4   0        6.06        6.22      0.81 o 
   1  -3   0      373.85      397.02      7.62 o 
   2  -3   0      152.00      144.87      2.38 o 
   3  -3   0       30.87       30.59      1.39 o 
   4  -3   0        3.08        2.58      0.38 o 
   5  -3   0       69.10       74.03      1.23 o 
   6  -3   0       42.87       41.54      1.56 o 
   7  -3   0       28.40       27.79      2.96 o 
   8  -3   0       17.97       15.24      1.44 o 
   9  -3   0        6.71        6.60      1.23 o 
   0  -2   0      724.15      681.54      4.27 o 
   1  -2   0      631.74      668.82     13.54 o 
   2  -2   0      100.54      105.84      1.80 o 
   3  -2   0     1483.97     1582.34     24.19 o 
   4  -2   0      172.51      181.66      2.08 o 
   5  -2   0      282.92      292.84      4.95 o 
   6  -2   0      281.13      279.52      3.36 o 
   7  -2   0        0.99        0.99      0.26 o 
   8  -2   0       52.26       49.54      2.99 o 
   9  -2   0        3.39        4.17      0.67 o 
  10  -2   0        0.02        0.18      0.73 o 
   1  -1   0     4874.99     3781.35    365.13 o 
   2  -1   0     5789.19     5219.53    271.60 o 
   3  -1   0      235.51      259.39      3.99 o 
   4  -1   0     1844.60     1912.87     29.34 o 
   5  -1   0      243.95      238.00      3.22 o 
   6  -1   0       74.63       72.06      1.42 o 
   7  -1   0      138.82      142.69      1.88 o 
   8  -1   0       25.28       26.08      1.18 o 
   9  -1   0       12.59       11.62      0.91 o 
  10  -1   0       15.96       17.59      1.17 o 
   1   0   0       10.15       18.87      0.31 o 
   3   0   0       26.56       21.38      0.51 o 
   4   0   0      576.11      594.72      7.45 o 
   5   0   0        0.28        0.48      0.14 o 
   6   0   0      960.95     1023.14      7.00 o 
   7   0   0       32.14       31.37      0.91 o 
   8   0   0      117.87      115.89      1.84 o 
   9   0   0       25.18       26.75      1.28 o 
  10   0   0        0.73        0.45      0.65 o 
   1   1   0     4815.04     3367.37    236.04 o 
   2   1   0     5867.15     4567.61    300.27 o 
   3   1   0      232.63      261.97      1.23 o 
   4   1   0     1872.12     1942.88     31.48 o 
   5   1   0      242.87      238.53      3.45 o 
   6   1   0       74.97       73.94      1.24 o 
   7   1   0      137.02      141.08      1.86 o 
   8   1   0       25.47       25.85      1.14 o 
   9   1   0       12.42       11.70      1.31 o 
  10   1   0       15.88       18.36      1.75 o 
   0   2   0      744.57      754.51      8.61 o 
   1   2   0      626.06      688.65      4.69 o 
   2   2   0      107.00      117.27      1.22 o 
   3   2   0     1468.87     1578.30      8.89 o 
   4   2   0      172.94      183.25      1.45 o 
   5   2   0      278.78      295.18      2.82 o 
   6   2   0      285.03      280.22      4.19 o 
   7   2   0        1.05        1.09      0.39 o 
   8   2   0       53.17       49.81      1.62 o 
   9   2   0        3.19        4.31      0.69 o 
   1   3   0      377.89      416.17      2.24 o 
   2   3   0      155.87      152.84      1.23 o 
   3   3   0       30.55       30.63      0.86 o 
   4   3   0        3.03        1.99      0.23 o 
   5   3   0       70.12       71.26      2.04 o 
   6   3   0       41.98       40.90      1.35 o 
   7   3   0       28.21       27.61      1.22 o 
   8   3   0       18.13       17.60      1.10 o 
   9   3   0        6.59        7.64      0.88 o 
   0   4   0       66.84       70.34      1.37 o 
   1   4   0       14.08       13.22      0.38 o 
   2   4   0        3.91        3.01      0.25 o 
   3   4   0       47.17       42.18      0.79 o 
   4   4   0       91.87       91.58      1.51 o 
   5   4   0       24.31       23.49      0.86 o 
   6   4   0        7.17        7.23      0.81 o 
   7   4   0        1.03        0.57      0.44 o 
   8   4   0        6.04        6.13      0.79 o 
   1   5   0       12.72       11.38      0.50 o 
   2   5   0       53.36       54.85      1.68 o 
   3   5   0        2.75        2.40      0.46 o 
   4   5   0       24.32       25.85      1.25 o 
   5   5   0        0.52        0.18      0.30 o 
   6   5   0        6.13        6.35      0.63 o 
   7   5   0        3.21        3.90      0.69 o 
   0   6   0       59.79       59.94      2.49 o 
   1   6   0       17.43       17.80      0.81 o 
   2   6   0       13.08       13.46      0.92 o 
   3   6   0       45.45       44.68      1.59 o 
   4   6   0       10.20       11.54      0.93 o 
   5   6   0       17.29       18.27      1.56 o 
   6   6   0       21.37       26.18      1.42 o 
   1   7   0       12.52       13.59      1.78 o 
   2   7   0       59.02       61.19      2.85 o 
   3   7   0        3.04        4.03      0.74 o 
   4   7   0       36.98       40.12      4.52 o 
  -4  -7   1       17.21       18.91      1.78 o 
  -3  -7   1        5.05        4.61      0.73 o 
  -2  -7   1       16.41       18.08      1.14 o 
  -1  -7   1        9.43        8.09      1.15 o 
   0  -7   1        9.69        9.77      0.86 o 
   1  -7   1       13.64       13.59      1.41 o 
   2  -7   1       25.59       24.10      1.31 o 
   3  -7   1       14.35       15.00      1.17 o 
   4  -7   1       17.92       19.73      1.27 o 
  -6  -6   1       20.77       22.94      1.94 o 
  -5  -6   1        0.05        0.00      0.52 o 
  -4  -6   1       30.81       32.11      1.39 o 
  -3  -6   1       16.80       17.52      1.04 o 
  -2  -6   1       31.63       29.93      1.81 o 
  -1  -6   1       36.37       33.76      1.27 o 
   0  -6   1      103.08      104.56      2.16 o 
   1  -6   1        0.55        0.58      0.34 o 
   2  -6   1       46.57       46.18      1.56 o 
   3  -6   1       45.47       41.28      1.91 o 
   4  -6   1       23.92       24.19      1.23 o 
   5  -6   1       33.06       34.03      1.90 o 
   6  -6   1       21.12       19.14      1.83 o 
  -7  -5   1       16.21       16.10      1.13 o 
  -6  -5   1        6.65        8.77      1.23 o 
  -5  -5   1       50.87       51.64      1.77 o 
  -4  -5   1        8.41        7.95      0.70 o 
  -3  -5   1       10.86       11.03      0.76 o 
  -2  -5   1       65.46       63.80      1.51 o 
  -1  -5   1      199.92      191.74      2.59 o 
   0  -5   1       77.97       70.06      1.57 o 
   1  -5   1      187.30      180.84      6.51 o 
   2  -5   1       17.21       15.13      0.82 o 
   3  -5   1       32.95       29.62      1.83 o 
   4  -5   1       35.35       34.41      1.29 o 
   5  -5   1       21.67       23.08      1.14 o 
   6  -5   1       32.45       33.28      1.72 o 
   7  -5   1       30.00       30.66      2.09 o 
  -8  -4   1        0.49        0.29      0.43 o 
  -7  -4   1       31.80       31.62      2.88 o 
  -6  -4   1        4.32        6.41      0.70 o 
  -5  -4   1       15.66       16.51      1.01 o 
  -4  -4   1        7.40        7.46      0.60 o 
  -3  -4   1      111.62      108.90      2.54 o 
  -2  -4   1       71.83       64.02      2.04 o 
  -1  -4   1      247.21      236.32      2.70 o 
   0  -4   1      308.34      320.54      3.82 o 
   1  -4   1       71.46       74.34      1.44 o 
   2  -4   1      149.68      148.02      2.33 o 
   3  -4   1       43.93       35.81      1.35 o 
   4  -4   1        2.62        2.39      0.42 o 
   5  -4   1       71.90       73.30      1.75 o 
   6  -4   1       18.01       17.44      0.95 o 
   7  -4   1       12.51       12.42      0.94 o 
   8  -4   1       16.04       16.83      1.26 o 
  -9  -3   1        4.99        4.82      1.10 o 
  -8  -3   1       15.98       14.59      1.01 o 
  -7  -3   1      141.34      135.87      2.54 o 
  -6  -3   1       21.07       20.81      0.78 o 
  -5  -3   1      368.45      370.91      4.44 o 
  -4  -3   1       86.10       74.14      2.11 o 
  -3  -3   1      230.91      222.05      5.05 o 
  -2  -3   1      340.19      338.15     11.91 o 
  -1  -3   1      542.32      569.90     19.59 o 
   0  -3   1      201.46      201.29      1.78 o 
   1  -3   1      558.96      568.11      8.62 o 
   2  -3   1       15.46       20.18      0.73 o 
   3  -3   1       28.22       28.31      0.52 o 
   4  -3   1      173.22      174.17      2.77 o 
   5  -3   1       36.28       35.21      0.88 o 
   6  -3   1      132.44      129.29      2.76 o 
   7  -3   1       49.23       48.10      1.23 o 
   8  -3   1       14.48       13.07      1.41 o 
   9  -3   1        9.68       11.60      1.44 o 
 -10  -2   1        4.74        7.02      1.28 o 
  -9  -2   1        6.35        8.33      1.20 o 
  -8  -2   1       61.41       62.20      4.07 o 
  -7  -2   1       12.59       12.63      0.64 o 
  -6  -2   1      178.77      168.06      1.71 o 
  -5  -2   1      241.91      253.98      3.63 o 
  -4  -2   1      118.39      111.77      1.67 o 
  -3  -2   1      943.06     1023.83     21.50 o 
  -2  -2   1      371.16      390.19      6.59 o 
  -1  -2   1      180.00      198.02      6.07 o 
   0  -2   1      331.42      389.87      3.14 o 
   1  -2   1      325.66      331.42      5.62 o 
   2  -2   1      101.30       96.17      1.39 o 
   3  -2   1      903.36      955.67     15.68 o 
   4  -2   1      312.52      327.87      7.84 o 
   5  -2   1      362.17      383.54      3.57 o 
   6  -2   1       15.75       15.93      0.57 o 
   7  -2   1       40.21       38.89      0.90 o 
   8  -2   1       14.86       16.99      1.01 o 
   9  -2   1        2.65        3.44      0.65 o 
 -10  -1   1        7.91        9.15      0.92 o 
  -9  -1   1        6.95        8.77      0.82 o 
  -8  -1   1       17.08       16.44      0.95 o 
  -7  -1   1       15.02       12.86      0.62 o 
  -6  -1   1      131.60      130.66      1.36 o 
  -5  -1   1       70.52       68.76      0.91 o 
  -4  -1   1     1114.35     1170.50     16.49 o 
  -3  -1   1      100.02      108.60      1.83 o 
  -2  -1   1     2725.86     2844.42     37.20 o 
  -1  -1   1     1996.34     1970.16     16.42 o 
   0  -1   1      120.40      134.41      1.34 o 
   1  -1   1     6307.96     4644.41     30.85 o 
   2  -1   1     5021.51     4688.63    144.12 o 
   3  -1   1     1076.46     1150.72     18.66 o 
   4  -1   1     1052.65     1142.52     19.06 o 
   5  -1   1       40.40       33.70      0.73 o 
   6  -1   1       49.44       49.96      0.88 o 
   7  -1   1       75.24       77.58      1.42 o 
   8  -1   1       60.57       59.83      1.37 o 
   9  -1   1       16.79       16.14      1.05 o 
  10  -1   1       12.30       13.81      1.08 o 
 -10   0   1        1.83        1.99      0.84 o 
  -9   0   1        0.07        0.05      0.37 o 
  -8   0   1       23.63       23.00      1.09 o 
  -7   0   1       66.51       66.63      1.27 o 
  -6   0   1        5.82        4.24      0.36 o 
  -5   0   1      395.25      421.43      3.02 o 
  -4   0   1       43.76       45.23      1.05 o 
  -3   0   1      303.08      314.99      3.44 o 
  -2   0   1        3.73        7.30      1.84 o 
  -1   0   1      609.20      616.89      2.51 o 
   1   0   1      349.75      357.36      7.01 o 
   2   0   1     1131.25     1135.01     16.85 o 
   3   0   1      105.48      117.20      1.62 o 
   4   0   1        5.13        4.24      0.22 o 
   5   0   1      171.54      188.60      2.44 o 
   6   0   1      237.85      249.45      2.26 o 
   7   0   1       63.85       63.50      1.27 o 
   8   0   1       58.35       59.68      1.35 o 
   9   0   1        9.65        9.03      1.23 o 
  10   0   1        0.11       -0.45      0.58 o 
 -10   1   1        7.61       10.40      1.41 o 
  -9   1   1        6.98        8.22      1.18 o 
  -8   1   1       17.17       17.11      0.77 o 
  -7   1   1       14.09       13.95      0.77 o 
  -6   1   1      131.35      128.99      2.14 o 
  -5   1   1       71.07       71.34      1.39 o 
  -4   1   1     1111.23     1161.65     13.18 o 
  -3   1   1      105.56      115.84      0.84 o 
  -2   1   1     2745.66     2638.40    110.72 o 
  -1   1   1     1949.01     1998.19     11.87 o 
   0   1   1      121.76      132.45      1.03 o 
   1   1   1     6286.71     5187.35    261.39 o 
   2   1   1     5045.40     4011.80    387.36 o 
   3   1   1     1093.58     1188.62      4.62 o 
   4   1   1     1067.64     1177.82      3.70 o 
   5   1   1       38.70       33.21      0.77 o 
   6   1   1       47.63       48.18      2.01 o 
   7   1   1       73.49       72.35      1.36 o 
   8   1   1       60.48       60.67      2.30 o 
   9   1   1       16.75       16.34      1.44 o 
  10   1   1       12.50       11.99      1.47 o 
 -10   2   1        4.70        4.95      1.18 o 
  -9   2   1        6.15        9.01      1.28 o 
  -8   2   1       60.13       58.98      1.73 o 
  -7   2   1       11.80       11.92      0.61 o 
  -6   2   1      179.13      171.89      1.94 o 
  -5   2   1      233.10      246.66      2.73 o 
  -4   2   1      121.74      115.72      0.93 o 
  -3   2   1      934.83     1012.79      4.30 o 
  -2   2   1      378.50      398.76      2.20 o 
  -1   2   1      185.26      209.17      1.14 o 
   0   2   1      346.80      370.53      1.80 o 
   1   2   1      318.68      335.79      3.74 o 
   2   2   1      102.50      101.71      0.88 o 
   3   2   1      912.67      982.81      7.31 o 
   4   2   1      320.08      338.90      2.10 o 
   5   2   1      370.03      379.64      9.72 o 
   6   2   1       16.64       18.47      0.89 o 
   7   2   1       41.50       39.58      2.17 o 
   8   2   1       14.20       15.91      1.00 o 
   9   2   1        2.67        3.75      0.67 o 
  -9   3   1        4.66        4.84      1.10 o 
  -8   3   1       16.93       14.86      1.00 o 
  -7   3   1      139.56      135.02      2.53 o 
  -6   3   1       20.75       21.39      0.98 o 
  -5   3   1      368.40      375.49      3.72 o 
  -4   3   1       86.07       71.70      1.01 o 
  -3   3   1      227.85      215.02      1.97 o 
  -2   3   1      341.40      336.42      2.23 o 
  -1   3   1      540.85      572.94      5.01 o 
   0   3   1      207.20      215.11      1.97 o 
   1   3   1      560.19      587.95      5.14 o 
   2   3   1       13.97       18.70      0.44 o 
   3   3   1       28.65       29.30      0.58 o 
   4   3   1      173.28      166.66      6.87 o 
   5   3   1       35.31       35.07      1.18 o 
   6   3   1      134.83      134.94      4.20 o 
   7   3   1       49.51       51.43      1.63 o 
   8   3   1       14.67       12.79      0.95 o 
   9   3   1       10.03       10.13      0.97 o 
  -8   4   1        0.50        0.44      0.44 o 
  -7   4   1       31.72       31.17      1.40 o 
  -6   4   1        4.61        6.85      1.02 o 
  -5   4   1       15.72       16.18      0.74 o 
  -4   4   1        8.62        9.05      0.53 o 
  -3   4   1      113.48      114.92      1.14 o 
  -2   4   1       70.75       72.55      1.48 o 
  -1   4   1      250.34      253.12      2.44 o 
   0   4   1      309.19      332.32      2.52 o 
   1   4   1       71.44       77.21      0.87 o 
   2   4   1      148.85      150.03      2.06 o 
   3   4   1       46.44       41.41      0.96 o 
   4   4   1        2.40        2.18      0.34 o 
   5   4   1       73.35       73.97      1.72 o 
   6   4   1       17.86       17.47      0.81 o 
   7   4   1       12.53       12.81      0.95 o 
   8   4   1       16.01       15.78      1.12 o 
  -7   5   1       16.53       17.14      1.81 o 
  -6   5   1        6.36        7.75      0.81 o 
  -5   5   1       51.73       50.36      1.32 o 
  -4   5   1        7.72        6.83      0.54 o 
  -3   5   1       11.90       11.65      0.61 o 
  -2   5   1       61.06       61.69      2.04 o 
  -1   5   1      200.16      198.05      4.84 o 
   0   5   1       74.88       71.59      1.30 o 
   1   5   1      184.27      184.85      2.17 o 
   2   5   1       16.27       13.70      0.83 o 
   3   5   1       32.77       31.20      1.22 o 
   4   5   1       34.23       33.38      1.48 o 
   5   5   1       21.87       21.42      0.91 o 
   6   5   1       32.58       36.58      1.23 o 
   7   5   1       29.63       31.24      2.83 o 
  -6   6   1       20.52       21.37      1.86 o 
  -5   6   1        0.08        0.52      0.43 o 
  -4   6   1       30.10       32.35      1.41 o 
  -3   6   1       17.30       19.52      1.78 o 
  -2   6   1       31.50       32.16      1.07 o 
  -1   6   1       34.89       34.66      1.07 o 
   0   6   1      101.66      109.04      1.84 o 
   1   6   1        0.54        0.33      0.38 o 
   2   6   1       45.63       47.39      1.57 o 
   3   6   1       46.10       44.96      2.51 o 
   4   6   1       24.52       25.03      1.28 o 
   5   6   1       32.49       33.77      1.50 o 
   6   6   1       21.02       22.90      1.37 o 
  -4   7   1       17.22       20.16      1.70 o 
  -3   7   1        4.95        4.72      0.76 o 
  -2   7   1       16.19       16.99      1.62 o 
  -1   7   1        9.22       10.08      1.27 o 
   0   7   1        9.59       11.06      0.95 o 
   1   7   1       13.59       14.36      1.04 o 
   2   7   1       25.74       26.44      1.37 o 
   3   7   1       13.86       15.16      1.12 o 
   4   7   1       17.46       18.61      1.31 o 
  -4  -7   2        7.51        6.36      1.26 o 
  -3  -7   2        7.81        7.84      0.85 o 
  -2  -7   2       14.17       16.65      1.57 o 
  -1  -7   2       16.23       13.56      1.39 o 
   0  -7   2        0.07       -0.05      0.47 o 
   1  -7   2       10.01       11.08      1.31 o 
   2  -7   2       26.96       25.67      1.34 o 
   3  -7   2        9.42       10.24      0.96 o 
   4  -7   2       26.12       25.30      2.49 o 
  -6  -6   2       25.90       26.78      1.44 o 
  -5  -6   2       18.28       17.78      1.60 o 
  -4  -6   2       16.68       16.57      1.02 o 
  -3  -6   2       64.66       64.29      2.32 o 
  -2  -6   2       25.44       23.80      1.65 o 
  -1  -6   2       15.63       15.01      0.88 o 
   0  -6   2       93.16       88.57      2.00 o 
   1  -6   2       29.24       26.89      1.70 o 
   2  -6   2       58.41       57.49      1.74 o 
   3  -6   2       70.40       67.51      1.96 o 
   4  -6   2        0.56        1.14      0.50 o 
   5  -6   2       21.77       22.73      2.19 o 
   6  -6   2        7.88        8.88      1.36 o 
  -7  -5   2       41.15       38.49      1.63 o 
  -6  -5   2       22.39       22.05      1.23 o 
  -5  -5   2      115.99      111.10      3.43 o 
  -4  -5   2      178.32      182.32      7.67 o 
  -3  -5   2       30.62       28.64      1.11 o 
  -2  -5   2      161.30      146.68     12.57 o 
  -1  -5   2      208.50      199.03      2.95 o 
   0  -5   2        0.09        0.00      0.23 o 
   1  -5   2      421.96      414.21     12.08 o 
   2  -5   2       91.32       90.77      1.95 o 
   3  -5   2       48.91       46.77      2.08 o 
   4  -5   2       46.75       44.88      1.48 o 
   5  -5   2       42.46       41.09      1.51 o 
   6  -5   2        1.37        1.50      0.51 o 
   7  -5   2       31.45       32.91      2.15 o 
  -8  -4   2       13.49       13.67      1.04 o 
  -7  -4   2       29.70       29.05      3.43 o 
  -6  -4   2       92.39       94.00      2.17 o 
  -5  -4   2      233.35      235.37      2.97 o 
  -4  -4   2       56.59       59.79      1.45 o 
  -3  -4   2      949.91      943.88     22.45 o 
  -2  -4   2      111.28       95.21      2.49 o 
  -1  -4   2      265.28      247.95      3.77 o 
   0  -4   2      556.32      544.54      5.36 o 
   1  -4   2      202.19      206.52      2.04 o 
   2  -4   2      257.69      253.40      7.38 o 
   3  -4   2      356.63      342.23      8.24 o 
   4  -4   2        6.17        5.80      0.56 o 
   5  -4   2       49.61       43.40      1.38 o 
   6  -4   2       39.22       39.19      1.86 o 
   7  -4   2        4.54        5.60      0.71 o 
   8  -4   2       17.65       18.91      1.21 o 
  -9  -3   2       14.02       12.67      1.52 o 
  -8  -3   2       38.37       36.99      2.19 o 
  -7  -3   2      191.18      187.90      6.60 o 
  -6  -3   2        1.19        0.82      0.37 o 
  -5  -3   2      295.20      296.84      3.39 o 
  -4  -3   2      175.69      162.05      3.06 o 
  -3  -3   2      130.99      129.73      3.18 o 
  -2  -3   2      282.67      277.82     11.98 o 
  -1  -3   2     1237.92     1284.67     20.59 o 
   0  -3   2       46.46       50.12      0.93 o 
   1  -3   2      759.12      798.35      9.10 o 
   2  -3   2      450.20      470.24      4.14 o 
   3  -3   2       59.54       63.39      1.03 o 
   4  -3   2      233.07      228.07      6.19 o 
   5  -3   2       42.34       45.88      1.30 o 
   6  -3   2       13.09       12.54      0.62 o 
   7  -3   2       24.10       26.72      0.81 o 
   8  -3   2        3.39        3.69      0.97 o 
   9  -3   2        1.60        1.13      0.79 o 
 -10  -2   2        5.16        6.31      1.26 o 
  -9  -2   2       18.57       18.54      1.60 o 
  -8  -2   2       30.47       29.87      1.95 o 
  -7  -2   2        1.73        1.94      0.35 o 
  -6  -2   2      183.24      179.92      2.17 o 
  -5  -2   2      152.90      156.01      3.16 o 
  -4  -2   2      132.98      138.25      2.45 o 
  -3  -2   2      998.33     1111.73     18.91 o 
  -2  -2   2      146.46      152.10      3.10 o 
  -1  -2   2      450.39      493.14      3.90 o 
   0  -2   2      967.92      977.37      7.40 o 
   1  -2   2     1293.32     1370.60      7.12 o 
   2  -2   2       21.00       24.85      0.51 o 
   3  -2   2     2110.81     2215.97     17.51 o 
   4  -2   2      162.50      158.89      3.22 o 
   5  -2   2      250.95      268.92      5.54 o 
   6  -2   2       73.61       69.23      1.10 o 
   7  -2   2       73.85       71.20      1.77 o 
   8  -2   2        6.99        7.66      0.60 o 
   9  -2   2       25.13       25.15      1.28 o 
 -10  -1   2        6.59        6.71      0.84 o 
  -9  -1   2        1.32        1.40      0.50 o 
  -8  -1   2        3.69        4.06      0.79 o 
  -7  -1   2        8.93        9.94      0.68 o 
  -6  -1   2       37.58       39.21      0.87 o 
  -5  -1   2       19.78       17.34      0.47 o 
  -4  -1   2      649.84      683.75      6.73 o 
  -3  -1   2       48.49       54.51      0.75 o 
  -2  -1   2     1060.84     1102.32      7.22 o 
  -1  -1   2      395.83      425.96      2.05 o 
   0  -1   2     1379.79     1349.58     41.07 o 
   1  -1   2     1307.79     1352.21      8.15 o 
   2  -1   2     1752.99     1813.84     39.68 o 
   3  -1   2      263.08      284.41      2.58 o 
   4  -1   2       67.45       73.89      1.43 o 
   5  -1   2       98.17      106.27      1.16 o 
   6  -1   2      129.77      131.92      3.61 o 
   7  -1   2       36.89       37.30      1.02 o 
   8  -1   2       39.97       36.55      1.11 o 
   9  -1   2       22.02       22.33      1.21 o 
  10  -1   2        1.43        1.36      0.79 o 
 -10   0   2        0.26        0.30      0.44 o 
  -9   0   2        3.36        3.43      0.62 o 
  -8   0   2        1.01        1.23      0.41 o 
  -7   0   2        6.54        6.78      0.47 o 
  -6   0   2        3.33        3.32      0.27 o 
  -5   0   2      119.93      133.88      1.42 o 
  -4   0   2        5.20        7.03      0.27 o 
  -3   0   2       26.92       25.48      0.41 o 
  -2   0   2      443.30      457.95      1.51 o 
  -1   0   2     2628.09     2595.46     79.07 o 
   0   0   2        0.16        2.93      0.67 o 
   1   0   2     2733.09     2602.46    206.35 o 
   2   0   2      631.49      618.00      8.05 o 
   3   0   2        7.40        8.82      0.27 o 
   4   0   2       55.44       62.55      0.77 o 
   5   0   2       56.16       59.46      0.80 o 
   6   0   2        6.53        6.73      0.44 o 
   7   0   2       12.82       13.53      0.64 o 
   8   0   2       28.32       26.59      0.95 o 
   9   0   2        4.99        3.86      0.66 o 
  10   0   2        5.57        4.77      1.13 o 
 -10   1   2        6.74        6.10      1.15 o 
  -9   1   2        1.39        1.65      0.51 o 
  -8   1   2        3.72        3.80      0.56 o 
  -7   1   2        9.03        9.54      0.74 o 
  -6   1   2       37.44       37.20      0.89 o 
  -5   1   2       19.69       17.30      0.45 o 
  -4   1   2      646.60      675.85      5.90 o 
  -3   1   2       48.35       54.54      0.81 o 
  -2   1   2     1055.50     1104.72      5.71 o 
  -1   1   2      383.87      424.84      2.61 o 
   0   1   2     1380.18     1386.88      8.58 o 
   1   1   2     1299.81     1356.09     15.65 o 
   2   1   2     1737.45     1778.46     39.93 o 
   3   1   2      267.78      301.38      2.48 o 
   4   1   2       66.98       77.50      0.90 o 
   5   1   2       96.58      106.02      2.59 o 
   6   1   2      130.71      135.42      1.69 o 
   7   1   2       36.33       35.44      1.25 o 
   8   1   2       39.47       36.95      1.40 o 
   9   1   2       21.61       21.32      1.18 o 
  10   1   2        1.33        1.78      0.81 o 
 -10   2   2        5.21        5.97      1.23 o 
  -9   2   2       18.25       19.35      1.68 o 
  -8   2   2       31.51       31.01      1.27 o 
  -7   2   2        1.80        2.34      0.35 o 
  -6   2   2      185.42      189.70      2.84 o 
  -5   2   2      149.25      155.66      2.44 o 
  -4   2   2      133.22      139.49      1.16 o 
  -3   2   2      986.97     1092.19      5.44 o 
  -2   2   2      150.94      155.99      1.22 o 
  -1   2   2      447.55      501.32      2.71 o 
   0   2   2      982.63     1014.20      7.64 o 
   1   2   2     1286.24     1379.31     12.77 o 
   2   2   2       22.97       27.59      0.43 o 
   3   2   2     2100.02     2255.68     25.24 o 
   4   2   2      165.95      166.58      1.35 o 
   5   2   2      250.54      235.51     10.91 o 
   6   2   2       75.44       74.69      2.97 o 
   7   2   2       73.56       72.46      1.84 o 
   8   2   2        7.24        7.23      0.75 o 
   9   2   2       24.66       24.71      1.31 o 
  -9   3   2       14.05       13.90      1.57 o 
  -8   3   2       38.74       39.02      1.49 o 
  -7   3   2      188.64      197.26      3.04 o 
  -6   3   2        1.39        1.31      0.29 o 
  -5   3   2      290.44      295.60      6.04 o 
  -4   3   2      176.71      162.84      1.52 o 
  -3   3   2      132.40      127.25      1.07 o 
  -2   3   2      285.04      277.52      1.39 o 
  -1   3   2     1246.52     1304.98      3.78 o 
   0   3   2       46.50       52.24      0.78 o 
   1   3   2      771.66      835.22      5.88 o 
   2   3   2      445.97      480.17      4.88 o 
   3   3   2       59.63       63.04      0.81 o 
   4   3   2      227.94      227.11      2.65 o 
   5   3   2       44.59       46.31      1.10 o 
   6   3   2       12.40       11.37      0.65 o 
   7   3   2       25.50       28.50      1.27 o 
   8   3   2        3.32        4.03      0.66 o 
   9   3   2        1.65        1.82      0.58 o 
  -8   4   2       12.92       13.61      1.03 o 
  -7   4   2       30.03       27.75      1.62 o 
  -6   4   2       90.84       95.40      4.99 o 
  -5   4   2      235.51      234.35      4.98 o 
  -4   4   2       55.96       61.02      1.04 o 
  -3   4   2      950.68      970.88     10.49 o 
  -2   4   2      113.79      108.16      1.44 o 
  -1   4   2      261.56      256.96      1.92 o 
   0   4   2      559.66      566.25      4.47 o 
   1   4   2      204.13      216.12      1.94 o 
   2   4   2      257.49      249.60     14.58 o 
   3   4   2      350.08      345.14      9.54 o 
   4   4   2        5.37        5.27      0.44 o 
   5   4   2       47.21       43.51      1.24 o 
   6   4   2       39.04       42.98      1.92 o 
   7   4   2        4.64        4.91      0.69 o 
   8   4   2       17.91       19.00      1.20 o 
  -7   5   2       41.92       39.83      1.98 o 
  -6   5   2       21.92       22.61      1.60 o 
  -5   5   2      117.30      116.25      1.96 o 
  -4   5   2      177.34      182.46      4.44 o 
  -3   5   2       31.61       31.90      0.96 o 
  -2   5   2      161.60      165.78      4.99 o 
  -1   5   2      212.04      209.48      2.93 o 
   0   5   2        0.09        0.10      0.17 o 
   1   5   2      422.02      418.23      5.87 o 
   2   5   2       91.98       98.15      2.03 o 
   3   5   2       48.53       47.42      1.49 o 
   4   5   2       47.22       47.96      1.57 o 
   5   5   2       43.31       41.61      1.66 o 
   6   5   2        1.47        1.82      0.43 o 
   7   5   2       31.40       33.82      1.28 o 
  -6   6   2       25.49       25.14      1.94 o 
  -5   6   2       17.97       20.06      1.20 o 
  -4   6   2       16.51       17.05      1.06 o 
  -3   6   2       66.00       67.14      1.88 o 
  -2   6   2       25.45       26.09      0.96 o 
  -1   6   2       16.40       17.29      0.80 o 
   0   6   2       90.48       89.62      1.70 o 
   1   6   2       29.40       29.16      1.03 o 
   2   6   2       56.97       54.55      1.71 o 
   3   6   2       71.91       68.41      3.13 o 
   4   6   2        0.65        0.73      0.45 o 
   5   6   2       22.06       22.78      1.30 o 
   6   6   2        7.30        6.91      0.91 o 
  -4   7   2        7.66        7.47      0.89 o 
  -3   7   2        7.86        7.62      1.28 o 
  -2   7   2       14.32       15.84      1.60 o 
  -1   7   2       16.67       16.06      1.09 o 
   0   7   2        0.07        0.02      0.37 o 
   1   7   2        9.71       10.21      0.92 o 
   2   7   2       26.68       25.77      1.48 o 
   3   7   2        9.34        9.79      0.97 o 
   4   7   2       25.98       26.56      1.51 o 
  -4  -7   3        5.21        4.77      1.15 o 
  -3  -7   3       10.31       10.45      1.39 o 
  -2  -7   3       40.59       43.86      2.38 o 
  -1  -7   3        7.85        9.45      0.87 o 
   0  -7   3       16.63       15.71      1.49 o 
   1  -7   3        6.92        6.85      0.84 o 
   2  -7   3        5.00        4.74      0.74 o 
   3  -7   3        7.47        7.84      0.92 o 
  -6  -6   3        2.84        2.30      0.68 o 
  -5  -6   3        9.61        9.71      0.92 o 
  -4  -6   3       31.37       30.66      1.96 o 
  -3  -6   3       36.94       39.27      1.44 o 
  -2  -6   3       75.52       73.88      2.17 o 
  -1  -6   3       49.39       50.90      1.85 o 
   0  -6   3       27.65       26.11      1.14 o 
   1  -6   3        7.47        6.76      1.02 o 
   2  -6   3        3.01        2.61      0.55 o 
   3  -6   3        9.50        9.01      0.84 o 
   4  -6   3        9.41       10.09      0.88 o 
   5  -6   3       10.09       11.20      0.97 o 
   6  -6   3        3.00        2.67      0.66 o 
  -7  -5   3        6.08        5.94      0.80 o 
  -6  -5   3       43.20       42.39      1.62 o 
  -5  -5   3        9.62        8.93      0.82 o 
  -4  -5   3      103.81      105.22      2.61 o 
  -3  -5   3       19.28       19.41      0.93 o 
  -2  -5   3       48.48       46.61      1.99 o 
  -1  -5   3       26.87       25.90      0.80 o 
   0  -5   3       65.12       60.21      3.16 o 
   1  -5   3        0.63       -0.07      0.26 o 
   2  -5   3       75.84       73.86      2.78 o 
   3  -5   3       16.94       14.94      0.87 o 
   4  -5   3        8.59       10.35      0.80 o 
   5  -5   3        6.72        5.77      0.69 o 
   6  -5   3        0.97        1.07      0.47 o 
   7  -5   3        5.82        7.04      0.84 o 
  -8  -4   3       12.10       14.03      1.05 o 
  -7  -4   3       23.55       22.37      1.20 o 
  -6  -4   3       10.25        9.98      0.80 o 
  -5  -4   3       53.91       52.23      1.75 o 
  -4  -4   3       76.79       74.16      1.60 o 
  -3  -4   3       87.61       89.35      2.23 o 
  -2  -4   3      242.58      205.66      3.64 o 
  -1  -4   3       14.22       16.55      1.02 o 
   0  -4   3       54.04       55.69      1.17 o 
   1  -4   3      111.49      108.69      3.19 o 
   2  -4   3       14.53       13.07      0.56 o 
   3  -4   3      135.67      139.79      1.99 o 
   4  -4   3       12.09       12.33      0.75 o 
   5  -4   3        0.12        0.14      0.28 o 
   6  -4   3        5.99        6.13      0.68 o 
   7  -4   3       19.41       19.89      1.14 o 
   8  -4   3        2.65        2.46      0.94 o 
  -9  -3   3        3.33        4.11      1.05 o 
  -8  -3   3        2.45        2.14      0.56 o 
  -7  -3   3       51.82       49.32      2.91 o 
  -6  -3   3        9.75        9.54      0.75 o 
  -5  -3   3      101.51       96.71      1.43 o 
  -4  -3   3       19.04       19.68      0.91 o 
  -3  -3   3       97.31       95.38      3.74 o 
  -2  -3   3      245.89      242.50      3.48 o 
  -1  -3   3      514.96      545.57      4.90 o 
   0  -3   3       89.02       99.97      1.36 o 
   1  -3   3      193.12      218.96      1.65 o 
   2  -3   3       83.51       77.05      1.25 o 
   3  -3   3      135.59      133.05      2.04 o 
   4  -3   3       30.46       24.75      1.71 o 
   5  -3   3      233.47      231.64      6.04 o 
   6  -3   3        3.01        3.09      0.39 o 
   7  -3   3        8.11        8.14      0.59 o 
   8  -3   3        7.34        7.28      0.79 o 
   9  -3   3        8.46        9.79      1.39 o 
 -10  -2   3        1.54        0.55      0.81 o 
  -9  -2   3       13.44       14.53      1.49 o 
  -8  -2   3       12.31       10.55      1.23 o 
  -7  -2   3       23.80       24.57      0.84 o 
  -6  -2   3       86.92       85.77      2.13 o 
  -5  -2   3       25.76       22.98      1.10 o 
  -4  -2   3      106.48      112.89      1.41 o 
  -3  -2   3        8.62        5.95      0.24 o 
  -2  -2   3       79.92       85.79      2.00 o 
  -1  -2   3      302.82      312.02      3.14 o 
   0  -2   3      759.92      791.81     12.82 o 
   1  -2   3       20.61       17.26      0.40 o 
   2  -2   3      688.75      708.55     10.94 o 
   3  -2   3      147.32      151.90      3.91 o 
   4  -2   3      321.78      346.09      5.30 o 
   5  -2   3       65.01       56.42      1.08 o 
   6  -2   3       11.94        9.82      0.54 o 
   7  -2   3       13.28       12.75      0.68 o 
   8  -2   3        9.28        9.32      0.66 o 
   9  -2   3        9.58        8.57      0.86 o 
 -10  -1   3       14.37       14.98      1.10 o 
  -9  -1   3        0.04        0.02      0.36 o 
  -8  -1   3       48.14       47.87      2.21 o 
  -7  -1   3       26.06       26.16      0.82 o 
  -6  -1   3        8.80        9.97      0.41 o 
  -5  -1   3      214.48      225.31      2.14 o 
  -4  -1   3      194.38      204.23      1.33 o 
  -3  -1   3      230.08      252.89      1.36 o 
  -2  -1   3      503.87      527.00      3.34 o 
  -1  -1   3      250.58      258.29      1.62 o 
   0  -1   3      149.68      151.53      1.36 o 
   1  -1   3     2832.30     2772.14     55.11 o 
   2  -1   3      281.46      263.53      2.00 o 
   3  -1   3      824.13      862.76      9.47 o 
   4  -1   3      474.01      474.64      9.26 o 
   5  -1   3        9.38        8.90      0.45 o 
   6  -1   3      103.13      104.95      1.56 o 
   7  -1   3       66.07       65.90      1.36 o 
   8  -1   3        4.30        4.79      0.51 o 
   9  -1   3       16.28       16.39      1.06 o 
 -10   0   3        0.17        0.62      0.49 o 
  -9   0   3       23.96       25.17      1.41 o 
  -8   0   3       11.22       11.51      0.81 o 
  -7   0   3       24.06       24.20      1.01 o 
  -6   0   3      102.81      110.63      6.15 o 
  -5   0   3      128.44      137.12      2.75 o 
  -4   0   3      108.77      117.63      1.00 o 
  -3   0   3      803.18      808.36     10.70 o 
  -2   0   3        1.68        1.59      0.10 o 
  -1   0   3       85.35       83.88      0.67 o 
   0   0   3       77.52       86.17      1.03 o 
   1   0   3      162.13      148.88      1.37 o 
   2   0   3      413.38      403.12      7.13 o 
   3   0   3      197.64      182.50      3.08 o 
   4   0   3      152.23      149.14      1.13 o 
   5   0   3      291.61      288.05      6.17 o 
   6   0   3        4.39        4.12      0.37 o 
   7   0   3       33.36       33.91      1.15 o 
   8   0   3       57.73       58.36      1.72 o 
   9   0   3        5.85        5.99      0.75 o 
  10   0   3       21.78       22.28      1.94 o 
 -10   1   3       14.33       15.13      1.60 o 
  -9   1   3        0.02        0.07      0.35 o 
  -8   1   3       46.91       48.83      1.55 o 
  -7   1   3       27.05       25.62      0.81 o 
  -6   1   3        8.12        9.08      0.47 o 
  -5   1   3      214.77      216.94      1.61 o 
  -4   1   3      199.61      209.38      1.38 o 
  -3   1   3      224.52      247.52      2.14 o 
  -2   1   3      503.78      517.41      5.12 o 
  -1   1   3      248.85      257.66      0.99 o 
   0   1   3      143.15      144.02      1.29 o 
   1   1   3     2806.80     2812.05     25.65 o 
   2   1   3      283.76      273.43      1.54 o 
   3   1   3      814.85      874.92      9.13 o 
   4   1   3      471.11      477.22      4.48 o 
   5   1   3        9.15        8.46      0.38 o 
   6   1   3      102.59      103.87      1.97 o 
   7   1   3       67.19       67.21      1.73 o 
   8   1   3        4.31        4.67      0.65 o 
   9   1   3       16.66       17.59      1.12 o 
 -10   2   3        1.40        1.75      0.86 o 
  -9   2   3       13.10       14.72      1.52 o 
  -8   2   3       13.11       12.59      0.89 o 
  -7   2   3       22.55       24.39      0.83 o 
  -6   2   3       87.29       85.95      1.48 o 
  -5   2   3       23.82       19.97      1.49 o 
  -4   2   3      101.81      106.61      1.18 o 
  -3   2   3        9.41        7.16      0.29 o 
  -2   2   3       79.85       84.06      0.96 o 
  -1   2   3      312.89      321.97      1.56 o 
   0   2   3      750.43      801.57      9.28 o 
   1   2   3       19.77       16.79      0.29 o 
   2   2   3      687.58      707.43      7.08 o 
   3   2   3      156.02      169.57      1.69 o 
   4   2   3      319.60      345.25      4.03 o 
   5   2   3       66.73       59.17      2.32 o 
   6   2   3       10.89        9.91      0.57 o 
   7   2   3       12.34       11.40      0.82 o 
   8   2   3        9.94       10.42      0.85 o 
   9   2   3       10.02        9.08      0.92 o 
  -9   3   3        3.33        3.17      0.97 o 
  -8   3   3        2.27        2.12      0.54 o 
  -7   3   3       52.50       50.35      1.57 o 
  -6   3   3        8.52        8.18      0.54 o 
  -5   3   3       99.65       98.82      1.48 o 
  -4   3   3       20.74       22.47      0.60 o 
  -3   3   3       95.88       95.41      1.17 o 
  -2   3   3      243.53      239.97      1.55 o 
  -1   3   3      507.10      552.37      3.88 o 
   0   3   3       83.15       96.62      0.86 o 
   1   3   3      185.57      215.84      3.28 o 
   2   3   3       88.37       86.03      1.70 o 
   3   3   3      135.66      133.14      3.11 o 
   4   3   3       29.72       26.60      0.79 o 
   5   3   3      229.57      227.66      3.85 o 
   6   3   3        3.21        3.24      0.43 o 
   7   3   3        7.40        5.88      0.68 o 
   8   3   3        7.79        7.84      0.84 o 
   9   3   3        8.66        9.15      0.98 o 
  -8   4   3       11.85       13.85      1.05 o 
  -7   4   3       24.37       23.24      1.18 o 
  -6   4   3       10.50        9.11      0.78 o 
  -5   4   3       56.46       56.52      1.23 o 
  -4   4   3       74.27       70.89      1.83 o 
  -3   4   3       89.27       91.34      2.44 o 
  -2   4   3      234.08      233.22      1.47 o 
  -1   4   3       13.16       14.56      0.38 o 
   0   4   3       51.38       55.22      0.78 o 
   1   4   3      114.74      112.42      1.54 o 
   2   4   3       14.32       13.23      0.54 o 
   3   4   3      137.38      147.12      3.59 o 
   4   4   3       11.69       12.34      0.60 o 
   5   4   3        0.09        0.23      0.24 o 
   6   4   3        6.36        5.85      0.56 o 
   7   4   3       20.05       19.70      0.94 o 
   8   4   3        2.68        3.18      0.75 o 
  -7   5   3        6.05        7.15      0.83 o 
  -6   5   3       43.11       41.46      1.75 o 
  -5   5   3       10.14        9.41      0.80 o 
  -4   5   3      103.90      105.73      2.76 o 
  -3   5   3       20.65       21.12      0.68 o 
  -2   5   3       49.29       50.49      1.66 o 
  -1   5   3       28.87       28.71      0.74 o 
   0   5   3       65.72       62.98      1.29 o 
   1   5   3        0.55        0.32      0.26 o 
   2   5   3       76.20       76.18      2.70 o 
   3   5   3       17.54       16.14      0.92 o 
   4   5   3        8.46       11.44      2.04 o 
   5   5   3        7.20        6.32      0.74 o 
   6   5   3        0.95        1.43      0.48 o 
   7   5   3        5.85        7.76      0.73 o 
  -6   6   3        2.79        2.23      0.84 o 
  -5   6   3        8.99        8.61      1.26 o 
  -4   6   3       31.42       31.00      2.87 o 
  -3   6   3       36.62       39.10      1.47 o 
  -2   6   3       77.94       79.38      3.22 o 
  -1   6   3       50.89       52.66      1.32 o 
   0   6   3       29.33       29.36      1.03 o 
   1   6   3        8.22        8.47      0.76 o 
   2   6   3        2.89        3.16      0.58 o 
   3   6   3        9.66        9.41      0.86 o 
   4   6   3        9.61       10.33      0.90 o 
   5   6   3       10.46        9.71      0.96 o 
   6   6   3        3.11        3.45      0.72 o 
  -4   7   3        4.79        5.63      1.18 o 
  -3   7   3       10.10       11.00      1.44 o 
  -2   7   3       39.84       42.07      1.67 o 
  -1   7   3        8.13        8.98      0.92 o 
   0   7   3       17.07       18.65      1.16 o 
   1   7   3        7.32        8.16      0.86 o 
   2   7   3        4.69        5.11      0.76 o 
   3   7   3        7.67        7.90      0.92 o 
  -4  -7   4       10.26       11.99      1.54 o 
  -3  -7   4        7.51        7.70      1.26 o 
  -2  -7   4       11.73       13.25      1.41 o 
  -1  -7   4       55.12       58.30      1.86 o 
   0  -7   4        0.99        1.13      0.68 o 
   1  -7   4       46.54       47.32      1.78 o 
   2  -7   4        7.05        7.83      0.86 o 
   3  -7   4       23.59       23.51      1.35 o 
  -6  -6   4       11.45       10.48      1.01 o 
  -5  -6   4       26.53       24.00      1.31 o 
  -4  -6   4        4.94        5.92      1.07 o 
  -3  -6   4       73.92       76.33      2.91 o 
  -2  -6   4        6.49        5.72      0.86 o 
  -1  -6   4        8.86        9.10      0.75 o 
   0  -6   4        7.63        8.56      0.75 o 
   1  -6   4       41.80       40.37      1.49 o 
   2  -6   4        5.47        4.48      0.73 o 
   3  -6   4       70.65       68.70      1.99 o 
   4  -6   4       12.50       13.12      0.99 o 
   5  -6   4       24.93       26.01      1.38 o 
  -7  -5   4       21.63       20.89      1.26 o 
  -6  -5   4        0.65        0.85      0.44 o 
  -5  -5   4       16.20       16.42      1.17 o 
  -4  -5   4        0.94        0.24      0.55 o 
  -3  -5   4       69.28       67.06      1.65 o 
  -2  -5   4       18.91       17.88      1.31 o 
  -1  -5   4      252.35      253.59      3.19 o 
   0  -5   4       34.71       34.82      1.08 o 
   1  -5   4       85.67       76.55      1.74 o 
   2  -5   4        0.11        0.20      0.26 o 
   3  -5   4        0.18        0.98      0.37 o 
   4  -5   4       30.67       27.71      1.73 o 
   5  -5   4        6.67        7.14      0.77 o 
   6  -5   4       15.72       14.30      1.03 o 
   7  -5   4        0.80        0.87      0.52 o 
  -8  -4   4        2.89        3.06      0.64 o 
  -7  -4   4        9.80        9.63      0.86 o 
  -6  -4   4        0.18        0.29      0.37 o 
  -5  -4   4       91.56       93.07      2.04 o 
  -4  -4   4       40.79       40.71      0.98 o 
  -3  -4   4      122.98      118.98      1.92 o 
  -2  -4   4       27.02       26.13      1.36 o 
  -1  -4   4        8.76        7.32      0.59 o 
   0  -4   4        4.99        4.12      0.39 o 
   1  -4   4      127.17      124.23      1.59 o 
   2  -4   4       20.07       21.46      0.82 o 
   3  -4   4       74.85       65.51      1.89 o 
   4  -4   4        5.47        5.46      0.45 o 
   5  -4   4       32.03       28.13      1.18 o 
   6  -4   4        1.24        0.96      0.43 o 
   7  -4   4        6.44        6.68      0.78 o 
   8  -4   4        0.59        1.18      0.55 o 
  -9  -3   4        8.20        7.02      1.26 o 
  -8  -3   4        8.04        8.92      1.30 o 
  -7  -3   4       54.98       53.67      1.65 o 
  -6  -3   4       26.57       24.65      1.07 o 
  -5  -3   4       36.32       34.67      1.17 o 
  -4  -3   4       68.31       64.13      1.12 o 
  -3  -3   4       68.49       71.70      1.09 o 
  -2  -3   4       33.05       38.78      1.44 o 
  -1  -3   4      539.17      568.16      5.08 o 
   0  -3   4      163.62      178.89      3.39 o 
   1  -3   4      221.72      221.34      3.75 o 
   2  -3   4       58.97       61.51      1.15 o 
   3  -3   4      126.33      131.66      2.87 o 
   4  -3   4      219.11      218.21      2.72 o 
   5  -3   4      108.84      100.40      2.32 o 
   6  -3   4       49.27       49.38      1.46 o 
   7  -3   4       16.59       13.73      0.91 o 
   8  -3   4        0.84        1.18      0.40 o 
   9  -3   4        0.19        0.16      0.79 o 
 -10  -2   4        3.97        4.08      1.13 o 
  -9  -2   4       20.31       20.53      1.68 o 
  -8  -2   4        7.08        7.44      0.74 o 
  -7  -2   4        0.99        0.48      0.26 o 
  -6  -2   4      116.44      113.74      2.98 o 
  -5  -2   4      271.76      287.97      4.71 o 
  -4  -2   4       59.46       60.45      0.90 o 
  -3  -2   4      943.03     1060.92     14.01 o 
  -2  -2   4      810.14      894.99      7.11 o 
  -1  -2   4      496.05      534.72      2.80 o 
   0  -2   4      978.72     1004.12     13.45 o 
   1  -2   4       26.08       20.22      0.72 o 
   2  -2   4      714.70      820.70     16.01 o 
   3  -2   4      259.70      248.44      2.42 o 
   4  -2   4      471.64      485.81      6.04 o 
   5  -2   4      107.32      102.25      2.72 o 
   6  -2   4      126.23      122.95      1.73 o 
   7  -2   4        5.44        5.46      0.51 o 
   8  -2   4       18.29       16.82      0.85 o 
   9  -2   4        1.63        2.45      0.50 o 
 -10  -1   4       12.38       13.23      1.05 o 
  -9  -1   4        5.97        5.99      0.73 o 
  -8  -1   4       14.76       14.88      0.92 o 
  -7  -1   4      117.79      119.26      3.24 o 
  -6  -1   4       74.70       71.47      1.23 o 
  -5  -1   4      130.26      125.81      1.16 o 
  -4  -1   4      847.23      875.20      7.56 o 
  -3  -1   4      129.20      146.49      0.96 o 
  -2  -1   4     1190.93     1239.66      4.10 o 
  -1  -1   4     1161.89     1217.07     13.94 o 
   0  -1   4      184.18      207.49      2.78 o 
   1  -1   4      281.20      282.61      4.53 o 
   2  -1   4      467.98      475.90     11.87 o 
   3  -1   4      100.61      106.77      1.50 o 
   4  -1   4       46.43       39.04      0.79 o 
   5  -1   4      178.79      176.40      3.94 o 
   6  -1   4        5.05        5.01      0.43 o 
   7  -1   4       42.77       41.25      1.12 o 
   8  -1   4        0.73        1.20      0.36 o 
   9  -1   4        4.87        6.10      0.76 o 
 -10   0   4        0.08        0.40      0.41 o 
  -9   0   4       36.57       38.54      1.49 o 
  -8   0   4       97.14       95.49      2.11 o 
  -7   0   4       30.01       28.69      1.10 o 
  -6   0   4      259.87      252.01      7.94 o 
  -5   0   4       91.44       90.28      1.48 o 
  -4   0   4       10.64       11.53      0.36 o 
  -3   0   4      963.43      971.36      8.95 o 
  -2   0   4     1319.91     1352.48      5.04 o 
  -1   0   4      181.03      194.70      5.17 o 
   0   0   4     2206.71     2024.09     57.58 o 
   1   0   4      443.77      440.89      7.50 o 
   2   0   4      587.98      578.17     13.15 o 
   3   0   4      843.09      829.01     16.68 o 
   4   0   4       13.77       12.26      0.45 o 
   5   0   4       68.39       65.11      1.97 o 
   6   0   4       89.21       88.54      2.21 o 
   7   0   4       31.71       33.62      1.25 o 
   8   0   4        3.56        4.02      0.60 o 
   9   0   4       33.49       33.55      1.49 o 
 -10   1   4       12.95       16.10      1.12 o 
  -9   1   4        5.43        5.36      0.70 o 
  -8   1   4       14.95       17.15      0.98 o 
  -7   1   4      116.44      118.07      2.18 o 
  -6   1   4       75.70       70.71      1.79 o 
  -5   1   4      131.09      126.34      1.20 o 
  -4   1   4      843.04      863.51      2.99 o 
  -3   1   4      128.92      145.69      1.07 o 
  -2   1   4     1174.81     1218.41      7.02 o 
  -1   1   4     1167.87     1191.72      7.80 o 
   0   1   4      184.45      206.50      1.01 o 
   1   1   4      283.23      283.68      1.90 o 
   2   1   4      461.00      466.07      2.31 o 
   3   1   4       99.64      109.86      1.06 o 
   4   1   4       49.20       43.15      0.68 o 
   5   1   4      182.81      182.91      6.59 o 
   6   1   4        5.38        4.93      0.55 o 
   7   1   4       43.24       43.12      1.43 o 
   8   1   4        0.56        0.76      0.42 o 
   9   1   4        4.63        5.35      0.75 o 
 -10   2   4        4.06        5.24      1.18 o 
  -9   2   4       20.67       23.10      1.81 o 
  -8   2   4        7.39        7.31      0.72 o 
  -7   2   4        0.90        0.52      0.25 o 
  -6   2   4      118.35      109.72      1.91 o 
  -5   2   4      269.56      285.65      1.90 o 
  -4   2   4       60.18       59.52      0.82 o 
  -3   2   4      934.95     1030.00      7.30 o 
  -2   2   4      824.07      911.56      7.24 o 
  -1   2   4      495.08      526.06      1.84 o 
   0   2   4      988.52     1016.45      8.78 o 
   1   2   4       24.97       19.08      0.40 o 
   2   2   4      702.04      795.47      7.78 o 
   3   2   4      255.13      250.09      2.74 o 
   4   2   4      472.96      497.59      3.67 o 
   5   2   4      108.37      108.93      1.59 o 
   6   2   4      125.25      126.53      1.86 o 
   7   2   4        5.63        5.71      0.67 o 
   8   2   4       17.86       16.45      1.05 o 
   9   2   4        1.68        1.98      0.58 o 
  -9   3   4        8.32        7.96      1.31 o 
  -8   3   4        8.15        8.14      1.20 o 
  -7   3   4       56.10       54.85      1.29 o 
  -6   3   4       27.18       26.24      1.32 o 
  -5   3   4       37.48       34.52      1.37 o 
  -4   3   4       71.46       66.49      1.50 o 
  -3   3   4       68.04       73.28      1.07 o 
  -2   3   4       34.67       40.89      0.56 o 
  -1   3   4      538.97      561.08      3.57 o 
   0   3   4      167.68      189.23      2.44 o 
   1   3   4      222.04      226.96      3.37 o 
   2   3   4       61.70       62.81      1.52 o 
   3   3   4      124.61      132.47      1.65 o 
   4   3   4      222.52      224.46      3.19 o 
   5   3   4      109.66      106.25      1.68 o 
   6   3   4       50.73       49.28      1.54 o 
   7   3   4       17.32       15.76      1.15 o 
   8   3   4        0.80        0.64      0.45 o 
   9   3   4        0.23        0.32      0.49 o 
  -8   4   4        2.98        2.51      0.94 o 
  -7   4   4        9.89        9.47      0.84 o 
  -6   4   4        0.15        0.23      0.32 o 
  -5   4   4       92.05       95.12      1.59 o 
  -4   4   4       41.12       39.06      0.99 o 
  -3   4   4      124.15      113.53      3.38 o 
  -2   4   4       27.76       27.46      0.53 o 
  -1   4   4        9.21        8.53      0.36 o 
   0   4   4        4.72        3.91      0.26 o 
   1   4   4      126.04      118.10      6.69 o 
   2   4   4       18.92       20.57      0.91 o 
   3   4   4       75.45       66.54      1.85 o 
   4   4   4        5.07        5.37      0.46 o 
   5   4   4       33.24       30.96      1.00 o 
   6   4   4        1.23        1.45      0.38 o 
   7   4   4        6.79        6.84      0.66 o 
   8   4   4        0.54        0.36      0.48 o 
  -7   5   4       21.36       20.92      1.24 o 
  -6   5   4        0.70        1.02      0.46 o 
  -5   5   4       15.85       16.37      1.20 o 
  -4   5   4        0.88        0.83      0.30 o 
  -3   5   4       69.17       68.77      1.04 o 
  -2   5   4       19.62       20.14      0.53 o 
  -1   5   4      249.51      248.40      3.47 o 
   0   5   4       35.38       34.13      0.99 o 
   1   5   4       83.56       74.75      1.75 o 
   2   5   4        0.05       -0.24      0.24 o 
   3   5   4        0.25        1.06      0.41 o 
   4   5   4       31.74       31.17      1.33 o 
   5   5   4        6.37        6.67      1.74 o 
   6   5   4       15.87       15.21      1.07 o 
   7   5   4        0.69        1.27      0.53 o 
  -6   6   4       11.20       12.07      1.02 o 
  -5   6   4       26.35       26.76      1.89 o 
  -4   6   4        4.83        4.32      0.94 o 
  -3   6   4       73.51       75.57      1.99 o 
  -2   6   4        6.43        5.71      0.54 o 
  -1   6   4        8.65        8.96      0.64 o 
   0   6   4        6.96        6.80      0.59 o 
   1   6   4       41.88       43.17      2.46 o 
   2   6   4        5.85        5.01      0.69 o 
   3   6   4       70.00       65.67      1.95 o 
   4   6   4       12.69       12.86      1.01 o 
   5   6   4       24.36       26.07      1.41 o 
  -4   7   4        9.74       10.11      1.44 o 
  -3   7   4        7.65        6.02      1.18 o 
  -2   7   4       10.99       11.66      0.97 o 
  -1   7   4       56.55       59.69      3.36 o 
   0   7   4        1.02        1.07      0.40 o 
   1   7   4       47.89       49.78      1.79 o 
   2   7   4        6.48        6.68      0.88 o 
   3   7   4       23.61       25.35      2.36 o 
  -4  -7   5        2.29        2.96      1.05 o 
  -3  -7   5        4.23        4.19      1.05 o 
  -2  -7   5        2.11        2.44      0.86 o 
  -1  -7   5       22.19       22.83      1.24 o 
   0  -7   5       10.22       11.19      0.95 o 
   1  -7   5       13.06       13.63      1.05 o 
   2  -7   5        1.75        2.61      0.64 o 
   3  -7   5        5.87        5.85      0.84 o 
  -6  -6   5       13.17       13.97      1.12 o 
  -5  -6   5        9.10       10.02      0.93 o 
  -4  -6   5       23.15       25.57      1.29 o 
  -3  -6   5       40.38       42.21      2.25 o 
  -2  -6   5        1.00        1.18      0.60 o 
  -1  -6   5       36.17       37.68      1.38 o 
   0  -6   5       64.64       59.63      3.21 o 
   1  -6   5       41.05       38.34      1.48 o 
   2  -6   5       68.33       60.65      2.51 o 
   3  -6   5       34.55       31.64      1.43 o 
   4  -6   5        7.56        6.98      0.81 o 
   5  -6   5       16.33       16.10      1.15 o 
  -7  -5   5       10.71       10.78      1.01 o 
  -6  -5   5       15.53       15.74      1.07 o 
  -5  -5   5       30.38       30.63      1.32 o 
  -4  -5   5       31.52       30.84      1.25 o 
  -3  -5   5       14.03       13.46      1.23 o 
  -2  -5   5      185.81      186.54      3.93 o 
  -1  -5   5       46.87       43.49      1.28 o 
   0  -5   5       41.34       39.80      1.56 o 
   1  -5   5      101.35       93.10      3.55 o 
   2  -5   5       76.34       65.08      2.25 o 
   3  -5   5       35.51       32.59      1.29 o 
   4  -5   5      137.64      129.86      3.88 o 
   5  -5   5       16.37       15.29      1.04 o 
   6  -5   5       40.94       37.21      2.06 o 
   7  -5   5        2.42        3.95      0.76 o 
  -8  -4   5       18.99       19.56      2.11 o 
  -7  -4   5       27.73       28.02      1.32 o 
  -6  -4   5       45.98       48.55      1.59 o 
  -5  -4   5        8.93        7.91      0.69 o 
  -4  -4   5       48.61       44.77      1.35 o 
  -3  -4   5       23.61       20.11      1.26 o 
  -2  -4   5       43.36       40.74      1.68 o 
  -1  -4   5       68.57       68.57      2.58 o 
   0  -4   5      503.30      512.83     12.35 o 
   1  -4   5       61.38       69.99      2.41 o 
   2  -4   5      414.98      411.03      4.02 o 
   3  -4   5        0.36        0.37      0.22 o 
   4  -4   5        1.84        1.56      0.30 o 
   5  -4   5       43.80       42.28      1.66 o 
   6  -4   5       75.35       69.21      1.93 o 
   7  -4   5       14.85       14.69      1.05 o 
   8  -4   5       21.14       22.73      1.86 o 
  -9  -3   5       14.13       16.58      1.68 o 
  -8  -3   5        6.44        8.02      0.81 o 
  -7  -3   5        3.89        3.51      0.58 o 
  -6  -3   5       16.83       15.74      1.31 o 
  -5  -3   5      134.35      128.35      2.20 o 
  -4  -3   5      171.75      159.90      2.29 o 
  -3  -3   5      207.95      222.45      1.86 o 
  -2  -3   5      483.03      495.91      3.43 o 
  -1  -3   5      274.82      309.38      2.44 o 
   0  -3   5      273.20      294.42      7.52 o 
   1  -3   5      437.78      436.41      7.21 o 
   2  -3   5       34.58       30.62      0.86 o 
   3  -3   5       70.98       64.60      5.25 o 
   4  -3   5      276.47      271.85      4.38 o 
   5  -3   5       52.56       48.14      1.13 o 
   6  -3   5       37.73       36.28      1.06 o 
   7  -3   5       63.24       62.49      4.11 o 
   8  -3   5        7.79        8.07      0.68 o 
 -10  -2   5        5.02        6.18      1.31 o 
  -9  -2   5        4.59        3.48      0.94 o 
  -8  -2   5        0.24        0.70      0.43 o 
  -7  -2   5       18.88       18.14      1.10 o 
  -6  -2   5       92.22       95.99      1.46 o 
  -5  -2   5       57.88       52.52      1.86 o 
  -4  -2   5      261.92      270.81      1.97 o 
  -3  -2   5       13.43       12.16      0.34 o 
  -2  -2   5       14.34       14.76      0.56 o 
  -1  -2   5      589.79      621.81      3.09 o 
   0  -2   5        1.90        1.21      0.12 o 
   1  -2   5      403.94      430.73      9.43 o 
   2  -2   5       57.89       71.01      1.97 o 
   3  -2   5      152.05      150.31      1.98 o 
   4  -2   5       39.20       39.42      0.89 o 
   5  -2   5       77.33       76.58      1.31 o 
   6  -2   5       13.24       14.21      0.67 o 
   7  -2   5       12.43       11.67      0.68 o 
   8  -2   5        3.55        4.42      0.55 o 
   9  -2   5        4.99        5.34      0.62 o 
 -10  -1   5        3.98        3.69      1.05 o 
  -9  -1   5        6.85        7.35      0.80 o 
  -8  -1   5       15.12       16.07      0.94 o 
  -7  -1   5       48.62       48.61      1.40 o 
  -6  -1   5       57.53       54.10      1.09 o 
  -5  -1   5       35.24       38.28      0.83 o 
  -4  -1   5      102.52      107.80      0.90 o 
  -3  -1   5       84.63       77.07      0.94 o 
  -2  -1   5        1.21        1.46      0.15 o 
  -1  -1   5      213.73      226.95      1.46 o 
   0  -1   5      239.80      266.29      5.23 o 
   1  -1   5        1.80        1.85      0.16 o 
   2  -1   5      132.54      136.27      2.94 o 
   3  -1   5        1.71        1.32      0.27 o 
   4  -1   5      243.60      246.03      2.91 o 
   5  -1   5       10.14        9.70      0.48 o 
   6  -1   5       26.99       26.94      1.28 o 
   7  -1   5        8.88        9.52      0.61 o 
   8  -1   5       21.84       22.97      1.17 o 
   9  -1   5        2.49        2.32      0.57 o 
 -10   0   5       11.27       12.16      1.02 o 
  -9   0   5        4.86        3.68      0.64 o 
  -8   0   5       12.57       13.13      0.87 o 
  -7   0   5        0.31        0.74      0.36 o 
  -6   0   5       12.01       10.94      0.84 o 
  -5   0   5       23.08       23.20      0.56 o 
  -4   0   5       38.28       31.66      0.51 o 
  -3   0   5      174.01      184.60      1.78 o 
  -2   0   5      223.17      239.14      1.52 o 
  -1   0   5      107.83      127.67      1.19 o 
   0   0   5       64.41       75.74      1.67 o 
   1   0   5      126.65      122.83      2.21 o 
   2   0   5      693.44      711.68     12.17 o 
   3   0   5       68.20       60.31      0.70 o 
   4   0   5       46.34       46.57      0.68 o 
   5   0   5        6.49        7.13      0.42 o 
   6   0   5       17.35       15.69      0.65 o 
   7   0   5       20.93       19.62      1.00 o 
   8   0   5        1.08        1.03      0.44 o 
   9   0   5        4.07        5.61      0.77 o 
 -10   1   5        3.80        3.44      0.72 o 
  -9   1   5        6.61        7.80      0.81 o 
  -8   1   5       15.27       14.06      0.93 o 
  -7   1   5       48.86       49.24      1.44 o 
  -6   1   5       59.07       56.10      2.11 o 
  -5   1   5       37.53       41.07      0.71 o 
  -4   1   5      107.85      110.81      1.04 o 
  -3   1   5       79.79       71.13      0.77 o 
  -2   1   5        1.85        2.24      0.24 o 
  -1   1   5      213.70      221.66      1.27 o 
   0   1   5      245.93      271.05      2.26 o 
   1   1   5        1.18        1.32      0.13 o 
   2   1   5      132.03      131.93      1.36 o 
   3   1   5        1.29        0.87      0.11 o 
   4   1   5      241.78      250.63      2.88 o 
   5   1   5       10.26        9.36      0.64 o 
   6   1   5       26.69       27.30      1.20 o 
   7   1   5        9.36        9.85      0.80 o 
   8   1   5       21.49       21.53      1.17 o 
   9   1   5        2.62        2.61      0.64 o 
 -10   2   5        5.25        4.92      1.15 o 
  -9   2   5        4.56        4.13      0.69 o 
  -8   2   5        0.19        0.43      0.38 o 
  -7   2   5       17.29       16.92      0.93 o 
  -6   2   5       90.12       89.88      2.09 o 
  -5   2   5       58.78       53.17      1.31 o 
  -4   2   5      262.11      264.23      2.22 o 
  -3   2   5       12.79       10.86      0.37 o 
  -2   2   5       16.28       17.97      0.44 o 
  -1   2   5      580.04      603.46      2.67 o 
   0   2   5        2.78        2.41      0.25 o 
   1   2   5      402.70      435.76      3.63 o 
   2   2   5       62.15       74.93      0.89 o 
   3   2   5      150.75      152.99      1.38 o 
   4   2   5       38.28       39.09      1.34 o 
   5   2   5       74.52       73.80      1.34 o 
   6   2   5       12.95       13.80      0.70 o 
   7   2   5       12.06       11.44      0.87 o 
   8   2   5        3.83        5.01      0.68 o 
   9   2   5        5.01        5.03      0.79 o 
  -9   3   5       14.38       18.04      1.73 o 
  -8   3   5        7.08        9.14      1.23 o 
  -7   3   5        3.30        2.59      0.51 o 
  -6   3   5       16.80       16.08      0.70 o 
  -5   3   5      130.81      127.73      3.05 o 
  -4   3   5      166.89      161.00      1.52 o 
  -3   3   5      207.52      217.88      2.28 o 
  -2   3   5      474.83      488.30      5.10 o 
  -1   3   5      283.43      312.89      1.90 o 
   0   3   5      270.62      299.36      3.88 o 
   1   3   5      453.72      457.39      7.31 o 
   2   3   5       32.46       28.29      0.62 o 
   3   3   5       72.57       67.22      4.43 o 
   4   3   5      268.04      275.32      2.98 o 
   5   3   5       53.15       49.40      1.18 o 
   6   3   5       36.05       34.80      1.08 o 
   7   3   5       64.32       65.32      2.34 o 
   8   3   5        7.77        6.84      0.82 o 
  -8   4   5       19.09       22.94      1.89 o 
  -7   4   5       28.18       28.12      1.29 o 
  -6   4   5       45.98       47.17      1.22 o 
  -5   4   5        8.89        8.78      0.57 o 
  -4   4   5       46.53       44.31      0.89 o 
  -3   4   5       21.10       18.42      0.51 o 
  -2   4   5       42.89       37.72      0.62 o 
  -1   4   5       68.75       69.14      1.07 o 
   0   4   5      502.32      487.44     15.44 o 
   1   4   5       61.61       68.13      1.25 o 
   2   4   5      416.74      413.71      3.15 o 
   3   4   5        0.80        0.97      0.37 o 
   4   4   5        1.93        2.44      0.38 o 
   5   4   5       45.90       45.45      1.21 o 
   6   4   5       76.30       72.89      1.99 o 
   7   4   5       14.91       15.15      0.89 o 
   8   4   5       21.43       23.75      1.39 o 
  -7   5   5       10.62       10.60      0.95 o 
  -6   5   5       15.33       15.14      1.05 o 
  -5   5   5       30.06       31.09      2.16 o 
  -4   5   5       31.87       32.19      1.02 o 
  -3   5   5       14.38       15.44      0.61 o 
  -2   5   5      187.07      193.75      2.77 o 
  -1   5   5       45.40       42.12      0.93 o 
   0   5   5       42.47       40.17      0.93 o 
   1   5   5       99.38       92.32      1.96 o 
   2   5   5       77.17       69.58      2.89 o 
   3   5   5       36.20       32.18      1.31 o 
   4   5   5      139.55      133.76      6.87 o 
   5   5   5       15.95       15.73      1.05 o 
   6   5   5       41.28       40.96      4.14 o 
   7   5   5        2.09        2.32      0.64 o 
  -6   6   5       13.70       14.78      1.09 o 
  -5   6   5        9.18        8.27      0.85 o 
  -4   6   5       23.98       23.85      1.78 o 
  -3   6   5       39.69       39.45      1.48 o 
  -2   6   5        1.16        1.46      0.38 o 
  -1   6   5       36.66       36.81      1.14 o 
   0   6   5       67.56       63.53      1.49 o 
   1   6   5       41.25       42.68      1.53 o 
   2   6   5       70.89       67.73      1.93 o 
   3   6   5       33.55       30.58      1.41 o 
   4   6   5        7.81        7.39      0.84 o 
   5   6   5       15.94       16.00      1.16 o 
  -3   7   5        4.38        4.95      1.10 o 
  -2   7   5        2.32        2.99      0.94 o 
  -1   7   5       22.23       22.26      1.04 o 
   0   7   5       10.54       10.65      1.39 o 
   1   7   5       12.72       13.93      1.06 o 
   2   7   5        1.61        2.63      0.65 o 
   3   7   5        6.13        5.43      0.84 o 
  -3  -7   6        1.50        1.73      0.86 o 
  -2  -7   6       12.33       13.35      1.49 o 
  -1  -7   6       16.97       18.46      1.62 o 
   0  -7   6        3.55        3.28      0.68 o 
   1  -7   6       23.66       24.08      1.35 o 
   2  -7   6        9.75       10.39      0.98 o 
  -6  -6   6       12.65       14.47      1.16 o 
  -5  -6   6       40.22       41.62      1.67 o 
  -4  -6   6       11.89        9.79      1.28 o 
  -3  -6   6       47.07       47.76      2.38 o 
  -2  -6   6       30.71       32.02      1.91 o 
  -1  -6   6       24.72       25.84      1.65 o 
   0  -6   6       67.91       64.63      2.70 o 
   1  -6   6       27.96       28.12      1.30 o 
   2  -6   6       11.22       10.21      0.90 o 
   3  -6   6       42.67       41.03      1.82 o 
   4  -6   6        8.11        7.51      0.86 o 
   5  -6   6        2.95        2.92      0.68 o 
  -7  -5   6       48.66       52.15      1.89 o 
  -6  -5   6       44.46       44.17      1.67 o 
  -5  -5   6       14.07       14.96      0.99 o 
  -4  -5   6      118.27      118.34      3.33 o 
  -3  -5   6       90.97       89.33      1.93 o 
  -2  -5   6       45.36       47.23      1.42 o 
  -1  -5   6      206.99      209.82      5.39 o 
   0  -5   6       19.04       17.96      0.85 o 
   1  -5   6       44.43       44.03      3.04 o 
   2  -5   6      152.51      140.41      5.04 o 
   3  -5   6        3.35        2.95      0.55 o 
   4  -5   6       89.04       86.42      2.18 o 
   5  -5   6       17.65       16.96      1.08 o 
   6  -5   6        3.70        4.47      0.70 o 
  -8  -4   6       39.11       37.27      1.60 o 
  -7  -4   6        3.43        2.35      0.58 o 
  -6  -4   6       58.23       59.87      1.89 o 
  -5  -4   6       81.13       81.93      1.93 o 
  -4  -4   6        7.49        6.08      0.59 o 
  -3  -4   6      187.78      188.39      2.64 o 
  -2  -4   6      358.17      352.79      4.22 o 
  -1  -4   6        2.79        2.77      0.30 o 
   0  -4   6      505.83      514.25      8.52 o 
   1  -4   6      183.41      171.84      4.05 o 
   2  -4   6       84.65       79.92      2.04 o 
   3  -4   6      139.30      122.82      2.85 o 
   4  -4   6       46.91       41.21      1.10 o 
   5  -4   6        4.06        3.79      0.46 o 
   6  -4   6      100.01      101.52      4.26 o 
   7  -4   6       29.47       29.80      1.41 o 
  -9  -3   6        4.20        4.31      0.72 o 
  -8  -3   6        5.94        6.12      0.77 o 
  -7  -3   6        9.73        9.51      0.82 o 
  -6  -3   6       92.50       92.29      2.04 o 
  -5  -3   6        1.65        1.81      0.42 o 
  -4  -3   6      487.53      452.63     40.89 o 
  -3  -3   6       19.79       17.75      0.76 o 
  -2  -3   6      152.10      145.81      1.89 o 
  -1  -3   6       77.59       82.73      1.99 o 
   0  -3   6      333.85      371.22      5.73 o 
   1  -3   6       29.93       24.96      0.75 o 
   2  -3   6      704.50      711.72     17.07 o 
   3  -3   6      144.98      137.39      4.58 o 
   4  -3   6      139.83      130.17      1.77 o 
   5  -3   6       93.51       89.65      1.57 o 
   6  -3   6        4.72        5.04      0.49 o 
   7  -3   6       15.62       16.49      1.03 o 
   8  -3   6       23.88       25.33      1.08 o 
  -9  -2   6       27.06       26.63      1.96 o 
  -8  -2   6       56.53       59.47      1.78 o 
  -7  -2   6       19.83       17.23      0.94 o 
  -6  -2   6      120.64      113.84      5.50 o 
  -5  -2   6       86.78       88.24      1.69 o 
  -4  -2   6      126.01      139.29      1.44 o 
  -3  -2   6      117.32      127.42      0.94 o 
  -2  -2   6      690.48      758.54      3.93 o 
  -1  -2   6      189.66      211.67      3.41 o 
   0  -2   6      712.99      778.14     13.17 o 
   1  -2   6        9.70        7.08      0.42 o 
   2  -2   6       41.11       40.77      1.41 o 
   3  -2   6       78.47       71.79      1.44 o 
   4  -2   6      119.39      115.40      1.72 o 
   5  -2   6       82.20       77.40      1.41 o 
   6  -2   6      124.64      120.39      3.16 o 
   7  -2   6        5.39        5.03      0.71 o 
   8  -2   6       13.79       14.42      0.83 o 
   9  -2   6        1.93        2.88      0.66 o 
 -10  -1   6       31.98       29.51      2.17 o 
  -9  -1   6        5.02        5.52      0.72 o 
  -8  -1   6       62.49       57.09      1.67 o 
  -7  -1   6        3.77        3.72      0.41 o 
  -6  -1   6       13.01       13.58      0.58 o 
  -5  -1   6       44.01       49.28      0.97 o 
  -4  -1   6      263.77      269.49      2.22 o 
  -3  -1   6       86.53       94.11      1.56 o 
  -2  -1   6      375.96      423.27      2.06 o 
  -1  -1   6      116.78      130.36      2.02 o 
   0  -1   6       60.85       67.26      1.40 o 
   1  -1   6      129.86      140.06      1.56 o 
   2  -1   6       94.13       99.42      2.00 o 
   3  -1   6       62.88       69.86      1.70 o 
   4  -1   6       21.08       19.25      0.88 o 
   5  -1   6       81.99       79.61      1.28 o 
   6  -1   6       45.31       45.26      1.41 o 
   7  -1   6        4.38        4.22      0.48 o 
   8  -1   6       13.07       12.88      0.97 o 
   9  -1   6        0.88        0.37      0.73 o 
 -10   0   6        0.37        0.34      0.46 o 
  -9   0   6       16.84       16.56      1.07 o 
  -8   0   6       28.63       26.84      1.19 o 
  -7   0   6       60.33       64.60      1.30 o 
  -6   0   6       83.70       82.66      1.34 o 
  -5   0   6       28.45       30.43      0.76 o 
  -4   0   6        5.58        7.43      0.26 o 
  -3   0   6        6.16        7.53      0.34 o 
  -2   0   6       17.36       15.70      0.38 o 
  -1   0   6       17.04       19.49      0.38 o 
   0   0   6        2.29        2.38      0.15 o 
   1   0   6       90.94      114.73      1.37 o 
   2   0   6        2.44        2.42      0.17 o 
   3   0   6      138.03      155.63      2.82 o 
   4   0   6        0.07        0.09      0.11 o 
   5   0   6      241.01      248.09      4.92 o 
   6   0   6        0.41        0.18      0.26 o 
   7   0   6       33.19       31.98      1.29 o 
   8   0   6        0.79        1.42      0.49 o 
   9   0   6        5.43        5.93      1.06 o 
 -10   1   6       31.69       30.13      1.49 o 
  -9   1   6        5.05        5.23      0.72 o 
  -8   1   6       61.64       57.30      2.29 o 
  -7   1   6        3.43        3.87      0.54 o 
  -6   1   6       12.20       11.48      0.55 o 
  -5   1   6       45.94       50.95      0.93 o 
  -4   1   6      258.67      262.24      1.64 o 
  -3   1   6       86.89       93.82      0.91 o 
  -2   1   6      366.65      405.34      3.79 o 
  -1   1   6      122.66      136.77      1.79 o 
   0   1   6       58.02       63.69      0.78 o 
   1   1   6      131.72      139.52      1.05 o 
   2   1   6       90.95       94.21      1.15 o 
   3   1   6       66.68       72.62      1.36 o 
   4   1   6       20.20       20.20      0.53 o 
   5   1   6       84.54       84.91      1.38 o 
   6   1   6       44.76       47.88      1.14 o 
   7   1   6        4.45        4.39      0.63 o 
   8   1   6       12.69       12.92      1.11 o 
   9   1   6        1.05        1.19      0.56 o 
  -9   2   6       26.35       23.32      1.27 o 
  -8   2   6       55.74       55.82      2.50 o 
  -7   2   6       20.00       17.16      0.97 o 
  -6   2   6      120.28      111.75      2.10 o 
  -5   2   6       89.76       90.72      1.28 o 
  -4   2   6      125.73      137.05      1.68 o 
  -3   2   6      124.30      132.08      1.22 o 
  -2   2   6      679.41      746.50      4.61 o 
  -1   2   6      194.16      221.03      1.63 o 
   0   2   6      696.60      759.29     11.97 o 
   1   2   6        9.74        8.53      1.24 o 
   2   2   6       38.71       37.53      0.67 o 
   3   2   6       82.34       77.85      2.32 o 
   4   2   6      120.40      120.81      2.05 o 
   5   2   6       80.85       77.50      1.98 o 
   6   2   6      123.44      122.83      1.89 o 
   7   2   6        4.90        4.64      0.52 o 
   8   2   6       13.47       13.99      1.02 o 
   9   2   6        2.03        2.79      0.68 o 
  -9   3   6        4.10        3.56      1.05 o 
  -8   3   6        5.95        6.00      0.74 o 
  -7   3   6        9.85        9.25      0.79 o 
  -6   3   6       92.87       94.98      1.65 o 
  -5   3   6        1.20        0.96      0.22 o 
  -4   3   6      488.31      472.94     21.72 o 
  -3   3   6       20.21       18.63      0.54 o 
  -2   3   6      151.85      143.21      1.18 o 
  -1   3   6       70.88       74.77      0.96 o 
   0   3   6      335.96      365.60      3.47 o 
   1   3   6       29.55       26.17      0.56 o 
   2   3   6      702.43      733.65      9.44 o 
   3   3   6      144.02      139.07      1.81 o 
   4   3   6      138.14      122.47      2.54 o 
   5   3   6       89.42       84.80      1.55 o 
   6   3   6        5.15        5.50      0.53 o 
   7   3   6       15.21       16.22      0.85 o 
   8   3   6       24.25       25.74      1.92 o 
  -8   4   6       39.79       37.03      2.30 o 
  -7   4   6        3.47        2.59      0.86 o 
  -6   4   6       59.61       60.17      1.39 o 
  -5   4   6       78.17       75.66      1.46 o 
  -4   4   6        7.35        6.83      0.41 o 
  -3   4   6      182.47      176.83      2.64 o 
  -2   4   6      359.55      343.08     13.51 o 
  -1   4   6        2.81        2.45      0.27 o 
   0   4   6      506.73      506.37      3.86 o 
   1   4   6      181.76      165.55      3.91 o 
   2   4   6       84.37       79.53      1.42 o 
   3   4   6      138.50      124.31      2.27 o 
   4   4   6       46.05       42.86      1.11 o 
   5   4   6        4.65        4.68      0.50 o 
   6   4   6       98.34      100.21      4.46 o 
   7   4   6       29.66       30.26      2.21 o 
  -7   5   6       48.40       49.24      1.81 o 
  -6   5   6       45.14       42.94      1.60 o 
  -5   5   6       13.95       14.43      0.77 o 
  -4   5   6      121.14      118.77      2.55 o 
  -3   5   6       89.62       88.01      1.37 o 
  -2   5   6       46.40       46.96      0.99 o 
  -1   5   6      203.10      203.37      2.02 o 
   0   5   6       19.05       17.15      0.93 o 
   1   5   6       42.56       41.01      1.12 o 
   2   5   6      153.94      155.52      2.68 o 
   3   5   6        3.31        3.59      0.58 o 
   4   5   6       90.53       85.98      2.18 o 
   5   5   6       17.14       15.71      1.05 o 
   6   5   6        3.82        5.07      0.78 o 
  -6   6   6       12.29       14.87      1.12 o 
  -5   6   6       41.18       40.58      1.63 o 
  -4   6   6       11.93       12.18      1.48 o 
  -3   6   6       47.39       46.01      1.61 o 
  -2   6   6       30.56       29.91      1.06 o 
  -1   6   6       24.48       24.56      0.83 o 
   0   6   6       67.58       67.38      1.89 o 
   1   6   6       27.66       29.55      1.31 o 
   2   6   6       11.38       11.94      0.93 o 
   3   6   6       41.61       41.63      1.62 o 
   4   6   6        8.14        9.80      0.93 o 
   5   6   6        2.76        2.77      0.73 o 
  -3   7   6        1.59        1.96      0.86 o 
  -2   7   6       12.72       12.65      1.44 o 
  -1   7   6       16.77       15.68      1.08 o 
   0   7   6        3.64        3.81      0.69 o 
   1   7   6       23.83       22.87      1.31 o 
   2   7   6       10.13       12.17      1.07 o 
  -3  -7   7        6.61        7.17      1.23 o 
  -2  -7   7       21.01       20.21      1.52 o 
  -1  -7   7        8.39        8.33      0.89 o 
   0  -7   7        2.92        3.33      0.67 o 
   1  -7   7       25.80       24.27      1.38 o 
   2  -7   7       13.32       15.88      1.17 o 
  -6  -6   7        4.26        4.29      1.07 o 
  -5  -6   7       24.80       27.39      2.04 o 
  -4  -6   7       13.38       14.06      1.49 o 
  -3  -6   7       27.28       27.86      1.29 o 
  -2  -6   7        1.32        1.26      0.68 o 
  -1  -6   7        5.24        6.23      0.97 o 
   0  -6   7       16.63       14.90      1.44 o 
   1  -6   7        8.19        9.21      0.84 o 
   2  -6   7        5.14        6.30      0.75 o 
   3  -6   7       27.54       29.00      2.32 o 
   4  -6   7        3.03        2.80      0.66 o 
   5  -6   7       15.17       16.29      1.66 o 
  -7  -5   7        2.18        1.95      0.64 o 
  -6  -5   7       10.73       12.37      0.97 o 
  -5  -5   7       15.80       13.41      0.95 o 
  -4  -5   7        0.11        0.01      0.33 o 
  -3  -5   7        3.27        3.06      0.76 o 
  -2  -5   7       18.73       19.03      0.96 o 
  -1  -5   7       35.51       31.84      1.16 o 
   0  -5   7        5.97        6.61      0.50 o 
   1  -5   7       58.17       55.49      2.63 o 
   2  -5   7        9.23        9.33      0.85 o 
   3  -5   7       12.91       13.41      0.92 o 
   4  -5   7       16.11       15.43      1.03 o 
   5  -5   7       11.80       12.91      0.98 o 
   6  -5   7        2.79        3.23      0.68 o 
  -8  -4   7        5.52        5.11      0.81 o 
  -7  -4   7       10.16        9.97      0.90 o 
  -6  -4   7       18.70       18.72      1.06 o 
  -5  -4   7        9.59        8.95      0.73 o 
  -4  -4   7       17.84       19.74      0.94 o 
  -3  -4   7       20.17       18.87      0.88 o 
  -2  -4   7      149.22      155.51      4.65 o 
  -1  -4   7       68.62       60.20      2.44 o 
   0  -4   7       81.97       73.41      4.74 o 
   1  -4   7       52.14       56.68      1.51 o 
   2  -4   7       12.75       13.08      0.74 o 
   3  -4   7       39.73       41.70      1.31 o 
   4  -4   7       24.15       24.21      0.88 o 
   5  -4   7        1.41        1.17      0.35 o 
   6  -4   7        8.53        8.24      0.65 o 
   7  -4   7        8.92        8.64      1.28 o 
  -9  -3   7        1.43        1.02      0.55 o 
  -8  -3   7        6.94        7.40      0.81 o 
  -7  -3   7        1.06        1.59      0.49 o 
  -6  -3   7       77.01       71.92      1.83 o 
  -5  -3   7       21.48       22.54      1.00 o 
  -4  -3   7      242.59      239.67      4.96 o 
  -3  -3   7       24.95       22.82      0.87 o 
  -2  -3   7      163.66      173.60      2.24 o 
  -1  -3   7       68.88       74.91      1.06 o 
   0  -3   7       84.76       81.48      1.20 o 
   1  -3   7      176.33      182.88      4.49 o 
   2  -3   7      213.36      209.67      2.57 o 
   3  -3   7       25.47       22.37      0.92 o 
   4  -3   7      127.37      120.73      3.07 o 
   5  -3   7        8.84        8.61      0.57 o 
   6  -3   7        6.99        6.51      0.55 o 
   7  -3   7        6.32        7.52      0.80 o 
   8  -3   7        6.24        6.17      0.89 o 
  -9  -2   7       36.90       38.36      2.33 o 
  -8  -2   7       31.35       30.11      1.47 o 
  -7  -2   7       35.90       34.05      1.29 o 
  -6  -2   7       40.20       39.07      2.49 o 
  -5  -2   7      144.49      144.00      2.25 o 
  -4  -2   7      140.85      140.92      2.06 o 
  -3  -2   7      615.37      649.90      3.93 o 
  -2  -2   7      462.41      525.81      3.36 o 
  -1  -2   7      271.76      281.45      4.96 o 
   0  -2   7      349.97      399.98      8.07 o 
   1  -2   7      125.58      132.62      2.17 o 
   2  -2   7       60.71       61.01      2.06 o 
   3  -2   7      405.97      399.49      3.68 o 
   4  -2   7       51.96       46.76      1.30 o 
   5  -2   7      155.26      152.61      1.94 o 
   6  -2   7       75.75       71.73      1.84 o 
   7  -2   7        5.32        5.94      0.70 o 
   8  -2   7       15.89       17.75      1.14 o 
 -10  -1   7        2.11        2.59      1.02 o 
  -9  -1   7        4.71        5.05      1.07 o 
  -8  -1   7       36.16       38.33      1.35 o 
  -7  -1   7       84.63       85.31      1.52 o 
  -6  -1   7       36.62       35.55      0.93 o 
  -5  -1   7      231.64      241.16      2.75 o 
  -4  -1   7       60.71       59.70      0.98 o 
  -3  -1   7      552.43      630.62      6.76 o 
  -2  -1   7      527.72      542.27      4.99 o 
  -1  -1   7     1769.41     1934.05     26.66 o 
   0  -1   7      319.07      338.09      4.84 o 
   1  -1   7     1524.07     1596.87     20.92 o 
   2  -1   7      186.14      200.04      4.54 o 
   3  -1   7      205.06      220.28      5.65 o 
   4  -1   7      134.19      122.11      2.00 o 
   5  -1   7      139.94      145.75      6.91 o 
   6  -1   7       17.87       19.04      0.99 o 
   7  -1   7      140.94      141.94      2.71 o 
   8  -1   7        4.18        4.23      0.69 o 
   9  -1   7        9.62        9.49      0.97 o 
 -10   0   7        0.01       -0.39      0.42 o 
  -9   0   7       35.85       33.66      1.44 o 
  -8   0   7        0.38        0.85      0.41 o 
  -7   0   7       90.24       95.73      2.72 o 
  -6   0   7        0.09        0.07      0.19 o 
  -5   0   7        0.48        0.32      0.20 o 
  -4   0   7        7.14       10.99      0.62 o 
  -3   0   7      995.71     1040.07      3.86 o 
  -2   0   7       51.28       57.57      0.93 o 
  -1   0   7     1809.35     1851.98     29.64 o 
   0   0   7      428.03      413.78      6.50 o 
   1   0   7       80.36       99.54      1.55 o 
   2   0   7      755.49      799.02     11.56 o 
   3   0   7      516.34      517.23      7.56 o 
   4   0   7       29.66       36.36      0.82 o 
   5   0   7       11.94        9.60      1.23 o 
   6   0   7       50.81       48.52      1.75 o 
   7   0   7       31.39       28.01      1.25 o 
   8   0   7       25.21       24.79      2.37 o 
   9   0   7       10.94       11.76      1.03 o 
 -10   1   7        2.00        1.67      0.59 o 
  -9   1   7        4.81        5.72      0.75 o 
  -8   1   7       35.05       37.66      1.43 o 
  -7   1   7       83.83       83.92      1.93 o 
  -6   1   7       35.66       33.65      0.92 o 
  -5   1   7      236.78      236.89      2.19 o 
  -4   1   7       60.76       59.85      1.11 o 
  -3   1   7      562.22      631.56      7.98 o 
  -2   1   7      531.41      531.62      2.22 o 
  -1   1   7     1759.87     1886.94     30.06 o 
   0   1   7      326.10      340.91      1.64 o 
   1   1   7     1514.73     1585.47      8.97 o 
   2   1   7      181.58      191.64      1.59 o 
   3   1   7      197.75      215.77      1.96 o 
   4   1   7      132.65      129.98      2.55 o 
   5   1   7      142.13      149.24      1.87 o 
   6   1   7       18.35       18.82      0.77 o 
   7   1   7      141.05      137.65      2.68 o 
   8   1   7        4.07        3.93      0.67 o 
   9   1   7        9.42        8.90      0.97 o 
  -9   2   7       37.84       37.55      1.58 o 
  -8   2   7       30.79       28.30      1.30 o 
  -7   2   7       37.25       34.88      1.32 o 
  -6   2   7       38.37       36.79      0.97 o 
  -5   2   7      147.15      146.16      1.47 o 
  -4   2   7      144.45      147.23      1.40 o 
  -3   2   7      625.04      641.66      5.78 o 
  -2   2   7      459.32      515.04      2.51 o 
  -1   2   7      278.44      289.25      1.74 o 
   0   2   7      334.89      386.71      3.17 o 
   1   2   7      128.85      136.43      1.43 o 
   2   2   7       58.30       58.83      0.85 o 
   3   2   7      411.09      423.77      4.61 o 
   4   2   7       53.18       47.91      1.82 o 
   5   2   7      156.64      156.29      3.71 o 
   6   2   7       74.27       74.44      1.69 o 
   7   2   7        5.03        5.31      0.56 o 
   8   2   7       15.38       15.51      1.51 o 
  -9   3   7        1.57        1.54      0.84 o 
  -8   3   7        6.98        8.24      1.31 o 
  -7   3   7        1.21        1.82      0.48 o 
  -6   3   7       77.90       71.52      2.29 o 
  -5   3   7       22.49       23.89      0.67 o 
  -4   3   7      240.61      239.49      2.09 o 
  -3   3   7       25.46       21.02      0.85 o 
  -2   3   7      159.48      165.48      1.56 o 
  -1   3   7       72.07       76.95      1.00 o 
   0   3   7       85.69       81.01      2.14 o 
   1   3   7      181.82      194.04      3.65 o 
   2   3   7      212.96      203.30      7.71 o 
   3   3   7       26.68       24.71      0.72 o 
   4   3   7      125.60      122.05      3.18 o 
   5   3   7        9.24        8.88      0.59 o 
   6   3   7        6.60        6.07      0.56 o 
   7   3   7        6.30        7.16      0.65 o 
   8   3   7        6.38        7.09      0.86 o 
  -8   4   7        5.70        5.87      1.18 o 
  -7   4   7       10.31       10.16      0.89 o 
  -6   4   7       18.69       17.85      0.81 o 
  -5   4   7       10.04        8.95      0.58 o 
  -4   4   7       17.92       18.19      0.74 o 
  -3   4   7       20.35       17.67      0.60 o 
  -2   4   7      151.95      150.73      2.61 o 
  -1   4   7       69.32       65.07      1.10 o 
   0   4   7       83.07       82.03      1.37 o 
   1   4   7       50.29       52.36      1.14 o 
   2   4   7       13.14       12.64      0.62 o 
   3   4   7       38.75       38.64      1.07 o 
   4   4   7       24.94       24.12      1.57 o 
   5   4   7        1.47        1.14      0.43 o 
   6   4   7        8.88        8.09      0.67 o 
   7   4   7        8.82        9.27      0.76 o 
  -7   5   7        2.05        1.41      0.81 o 
  -6   5   7       10.75       10.05      0.89 o 
  -5   5   7       16.29       15.60      0.80 o 
  -4   5   7        0.06        0.16      0.29 o 
  -3   5   7        3.78        3.51      0.37 o 
  -2   5   7       18.10       18.06      0.79 o 
  -1   5   7       34.77       31.50      0.84 o 
   0   5   7        6.03        6.78      0.53 o 
   1   5   7       58.15       54.11      1.29 o 
   2   5   7        8.88        8.86      0.73 o 
   3   5   7       12.93       15.31      0.97 o 
   4   5   7       16.19       16.72      1.24 o 
   5   5   7       11.79       13.50      0.99 o 
   6   5   7        2.83        2.58      0.71 o 
  -6   6   7        4.42        4.63      0.79 o 
  -5   6   7       24.24       25.87      1.34 o 
  -4   6   7       13.77       14.46      0.84 o 
  -3   6   7       27.50       28.30      1.31 o 
  -2   6   7        1.38        2.17      0.65 o 
  -1   6   7        5.19        6.25      0.49 o 
   0   6   7       16.23       15.85      0.81 o 
   1   6   7        7.98        8.33      0.80 o 
   2   6   7        4.95        5.26      0.72 o 
   3   6   7       27.55       28.53      1.40 o 
   4   6   7        3.00        3.05      0.68 o 
   5   6   7       15.21       15.14      1.19 o 
  -3   7   7        6.63        7.83      1.34 o 
  -2   7   7       21.36       22.50      1.30 o 
  -1   7   7        8.27        8.82      1.28 o 
   0   7   7        2.96        3.52      0.69 o 
   1   7   7       25.80       28.57      1.46 o 
   2   7   7       13.40       15.67      1.20 o 
  -2  -7   8        2.06        2.20      0.86 o 
  -1  -7   8       29.10       29.96      3.23 o 
   0  -7   8       10.19       10.28      1.00 o 
   1  -7   8        4.96        6.13      1.20 o 
  -5  -6   8       12.38       13.41      1.57 o 
  -4  -6   8        3.27        3.88      0.97 o 
  -3  -6   8       17.47       16.63      1.05 o 
  -2  -6   8        9.88       10.50      0.85 o 
  -1  -6   8        9.47       10.38      0.82 o 
   0  -6   8        8.04        8.51      1.15 o 
   1  -6   8       21.17       21.26      1.68 o 
   2  -6   8       12.35       12.20      0.95 o 
   3  -6   8       22.99       23.82      1.30 o 
   4  -6   8       16.58       16.88      1.19 o 
  -7  -5   8        3.54        3.38      0.74 o 
  -6  -5   8        0.18        0.42      0.44 o 
  -5  -5   8        6.07        5.24      1.61 o 
  -4  -5   8       30.04       31.04      1.28 o 
  -3  -5   8       37.23       37.05      1.96 o 
  -2  -5   8       46.12       44.38      2.28 o 
  -1  -5   8       35.57       34.86      1.03 o 
   0  -5   8       10.67       10.90      0.60 o 
   1  -5   8       30.71       31.35      1.22 o 
   2  -5   8        4.42        4.58      0.58 o 
   3  -5   8       24.09       24.47      0.96 o 
   4  -5   8        2.88        2.23      0.57 o 
   5  -5   8       13.94       14.91      1.06 o 
   6  -5   8       14.48       15.24      1.15 o 
  -8  -4   8        0.72        0.31      0.47 o 
  -7  -4   8       18.37       18.93      1.15 o 
  -6  -4   8        1.92        1.82      0.50 o 
  -5  -4   8       21.73       23.89      1.12 o 
  -4  -4   8        3.10        3.21      0.48 o 
  -3  -4   8       16.79       12.91      0.76 o 
  -2  -4   8        3.49        2.91      0.44 o 
  -1  -4   8      103.36      102.11      1.95 o 
   0  -4   8      127.28      128.99      1.99 o 
   1  -4   8       37.60       34.65      1.16 o 
   2  -4   8      169.94      163.25      2.53 o 
   3  -4   8        9.20        8.93      0.68 o 
   4  -4   8       11.83       12.16      0.68 o 
   5  -4   8       17.82       16.72      0.83 o 
   6  -4   8       16.74       16.33      0.87 o 
   7  -4   8        3.80        5.12      1.39 o 
  -9  -3   8        3.59        4.16      0.75 o 
  -8  -3   8       20.81       20.37      1.19 o 
  -7  -3   8       28.58       28.62      1.30 o 
  -6  -3   8        7.51        6.49      0.67 o 
  -5  -3   8        1.73        1.95      0.43 o 
  -4  -3   8       57.00       54.62      1.56 o 
  -3  -3   8      139.37      144.89      5.49 o 
  -2  -3   8       91.39       93.51      1.57 o 
  -1  -3   8      308.96      311.90      6.27 o 
   0  -3   8       88.21       93.15      1.42 o 
   1  -3   8       81.17       73.89      4.99 o 
   2  -3   8      154.87      161.11      3.06 o 
   3  -3   8       15.38       14.46      0.80 o 
   4  -3   8      107.91      111.72      2.66 o 
   5  -3   8       27.59       27.58      0.95 o 
   6  -3   8       25.54       26.44      1.25 o 
   7  -3   8        5.85        5.58      0.79 o 
   8  -3   8        2.27        1.73      0.57 o 
  -9  -2   8        6.04        7.09      0.85 o 
  -8  -2   8       34.51       34.09      1.42 o 
  -7  -2   8        3.40        3.59      0.57 o 
  -6  -2   8       59.60       60.07      2.07 o 
  -5  -2   8      198.36      198.22      5.12 o 
  -4  -2   8      123.23      123.33      2.20 o 
  -3  -2   8      548.40      568.17      7.04 o 
  -2  -2   8       40.56       32.87      0.96 o 
  -1  -2   8       81.99       77.15      1.33 o 
   0  -2   8       86.73       80.53      2.21 o 
   1  -2   8      290.11      302.28      6.70 o 
   2  -2   8        1.18        1.33      0.21 o 
   3  -2   8      403.96      396.29      3.62 o 
   4  -2   8       53.51       48.96      1.38 o 
   5  -2   8       90.47       87.39      1.53 o 
   6  -2   8       45.11       41.18      2.47 o 
   7  -2   8        2.44        3.13      0.61 o 
   8  -2   8        5.72        5.92      0.81 o 
 -10  -1   8        2.27        2.36      0.97 o 
  -9  -1   8       44.54       45.46      2.49 o 
  -8  -1   8       19.75       18.91      1.17 o 
  -7  -1   8      218.24      210.01      4.00 o 
  -6  -1   8      167.34      177.04      4.35 o 
  -5  -1   8      153.75      148.26      2.67 o 
  -4  -1   8      225.93      225.68      1.96 o 
  -3  -1   8       86.32       98.72      1.20 o 
  -2  -1   8       31.12       29.71      1.83 o 
  -1  -1   8     1177.32     1305.85     17.36 o 
   0  -1   8      103.33      102.69      1.44 o 
   1  -1   8      866.82      920.35     11.48 o 
   2  -1   8      334.63      347.27      6.85 o 
   3  -1   8       12.86       12.86      0.68 o 
   4  -1   8      255.83      249.22      4.60 o 
   5  -1   8      138.20      137.39      2.38 o 
   6  -1   8       40.00       38.02      1.38 o 
   7  -1   8       48.19       48.87      1.68 o 
   8  -1   8       32.37       30.99      1.53 o 
 -10   0   8        0.14        0.59      0.50 o 
  -9   0   8        6.45        6.21      0.85 o 
  -8   0   8       87.48       83.28      2.06 o 
  -7   0   8       41.38       40.90      1.11 o 
  -6   0   8      390.15      390.34      5.24 o 
  -5   0   8      349.45      343.15      2.65 o 
  -4   0   8       52.52       43.10      0.89 o 
  -3   0   8      342.40      336.48      2.28 o 
  -2   0   8     1428.33     1519.24     32.09 o 
  -1   0   8       33.98       30.44      0.74 o 
   0   0   8     3192.37     3300.44     90.44 o 
   1   0   8      303.93      303.04      5.26 o 
   2   0   8      534.03      602.17      8.25 o 
   3   0   8      582.95      615.23     11.96 o 
   4   0   8        0.02        0.61      0.24 o 
   5   0   8       76.66       69.71      1.98 o 
   6   0   8       30.89       33.09      1.86 o 
   7   0   8       42.41       42.08      1.55 o 
   8   0   8       19.78       19.36      1.19 o 
   9   0   8       62.89       62.17      2.16 o 
 -10   1   8        2.36        3.07      0.73 o 
  -9   1   8       44.93       43.33      1.68 o 
  -8   1   8       19.78       18.32      1.08 o 
  -7   1   8      219.40      214.71      3.09 o 
  -6   1   8      164.89      163.87      2.76 o 
  -5   1   8      154.72      149.10      1.80 o 
  -4   1   8      228.68      222.81      2.05 o 
  -3   1   8       85.25       97.20      0.99 o 
  -2   1   8       34.01       30.38      0.52 o 
  -1   1   8     1167.19     1273.09     11.29 o 
   0   1   8      105.34      101.35      1.44 o 
   1   1   8      867.79      906.13      6.45 o 
   2   1   8      342.47      349.80      3.47 o 
   3   1   8       13.18       14.01      0.45 o 
   4   1   8      261.19      271.84      4.41 o 
   5   1   8      139.00      140.88      1.86 o 
   6   1   8       40.62       40.47      1.27 o 
   7   1   8       48.66       50.02      1.71 o 
   8   1   8       31.53       31.03      1.46 o 
  -9   2   8        6.32        6.76      0.82 o 
  -8   2   8       34.88       35.00      1.44 o 
  -7   2   8        3.09        3.54      0.57 o 
  -6   2   8       57.86       54.80      1.64 o 
  -5   2   8      194.82      190.93      2.10 o 
  -4   2   8      123.68      123.64      2.08 o 
  -3   2   8      547.99      552.79      3.75 o 
  -2   2   8       40.18       31.69      0.62 o 
  -1   2   8       85.42       81.04      0.82 o 
   0   2   8       83.36       75.26      0.86 o 
   1   2   8      286.28      294.91      3.23 o 
   2   2   8        1.11        1.24      0.22 o 
   3   2   8      406.63      403.17     17.99 o 
   4   2   8       52.03       48.47      0.93 o 
   5   2   8       92.43       89.64      1.57 o 
   6   2   8       45.25       43.13      1.20 o 
   7   2   8        2.54        3.51      0.50 o 
   8   2   8        5.60        5.48      0.78 o 
  -9   3   8        3.46        3.56      0.70 o 
  -8   3   8       21.19       20.35      1.17 o 
  -7   3   8       29.10       28.95      1.54 o 
  -6   3   8        8.39        6.66      0.69 o 
  -5   3   8        2.13        2.84      0.31 o 
  -4   3   8       54.28       49.74      1.67 o 
  -3   3   8      136.88      137.70      1.48 o 
  -2   3   8       89.29       86.14      3.61 o 
  -1   3   8      312.38      314.46      3.57 o 
   0   3   8       83.92       86.45      1.29 o 
   1   3   8       85.74       76.92      1.27 o 
   2   3   8      151.01      153.92      6.70 o 
   3   3   8       15.61       15.46      0.55 o 
   4   3   8      105.68      109.02      2.49 o 
   5   3   8       28.09       27.63      0.96 o 
   6   3   8       24.85       25.98      1.00 o 
   7   3   8        6.34        5.30      0.60 o 
   8   3   8        2.23        2.13      0.63 o 
  -8   4   8        0.64        0.72      0.51 o 
  -7   4   8       18.53       18.67      1.16 o 
  -6   4   8        1.93        2.25      0.55 o 
  -5   4   8       22.31       23.56      0.89 o 
  -4   4   8        3.16        3.41      0.35 o 
  -3   4   8       16.04       13.45      0.55 o 
  -2   4   8        3.03        3.21      0.38 o 
  -1   4   8      100.80       99.68      1.73 o 
   0   4   8      127.33      122.54      1.71 o 
   1   4   8       36.98       33.33      0.96 o 
   2   4   8      171.34      166.86      2.13 o 
   3   4   8        8.78        7.76      0.56 o 
   4   4   8       11.65       12.31      0.94 o 
   5   4   8       16.78       14.65      0.97 o 
   6   4   8       16.88       17.93      1.11 o 
   7   4   8        3.74        4.84      0.63 o 
  -7   5   8        3.42        3.43      1.05 o 
  -6   5   8        0.12        0.40      0.41 o 
  -5   5   8        6.49        5.90      0.58 o 
  -4   5   8       30.67       29.98      1.00 o 
  -3   5   8       38.58       37.17      1.11 o 
  -2   5   8       46.95       47.02      1.23 o 
  -1   5   8       35.75       35.57      1.05 o 
   0   5   8       10.08       10.14      0.63 o 
   1   5   8       30.20       32.15      1.04 o 
   2   5   8        4.10        3.75      0.48 o 
   3   5   8       24.20       24.49      1.21 o 
   4   5   8        3.24        3.08      0.60 o 
   5   5   8       14.28       14.33      1.06 o 
   6   5   8       14.50       14.77      1.12 o 
  -5   6   8       12.35       12.45      1.04 o 
  -4   6   8        3.47        3.77      0.67 o 
  -3   6   8       17.17       16.03      1.29 o 
  -2   6   8        9.30       10.72      0.73 o 
  -1   6   8        9.38        9.57      0.84 o 
   0   6   8        7.64        9.13      0.69 o 
   1   6   8       21.30       22.50      1.20 o 
   2   6   8       12.17       13.71      0.98 o 
   3   6   8       23.15       24.50      1.32 o 
   4   6   8       16.79       17.57      1.22 o 
  -2   7   8        1.95        1.96      0.81 o 
  -1   7   8       29.22       34.80      2.28 o 
   0   7   8       10.12       10.42      1.41 o 
   1   7   8        4.98        5.74      0.84 o 
  -1  -7   9       11.80       13.96      1.65 o 
   0  -7   9        4.87        4.85      0.80 o 
  -5  -6   9       12.61       15.71      1.62 o 
  -4  -6   9       22.20       22.30      1.40 o 
  -3  -6   9       25.92       27.12      1.32 o 
  -2  -6   9        3.87        4.11      0.64 o 
  -1  -6   9        5.94        7.44      0.78 o 
   0  -6   9       49.18       48.97      2.46 o 
   1  -6   9       14.18       12.99      1.36 o 
   2  -6   9       29.40       30.11      1.44 o 
   3  -6   9       27.94       23.79      1.32 o 
   4  -6   9        5.45        5.92      0.87 o 
  -7  -5   9       15.13       18.46      1.24 o 
  -6  -5   9        4.35        4.28      0.72 o 
  -5  -5   9       28.49       30.12      1.36 o 
  -4  -5   9       43.33       41.29      2.20 o 
  -3  -5   9       10.25        8.76      0.78 o 
  -2  -5   9       85.92       85.74      2.53 o 
  -1  -5   9       69.91       66.05      2.43 o 
   0  -5   9       11.76       10.73      0.79 o 
   1  -5   9      113.12      112.67      3.52 o 
   2  -5   9       68.91       68.43      1.86 o 
   3  -5   9       28.87       28.35      1.04 o 
   4  -5   9       69.10       67.14      2.51 o 
   5  -5   9        5.71        5.34      0.77 o 
   6  -5   9        4.30        5.92      1.18 o 
  -8  -4   9       16.71       17.52      1.74 o 
  -7  -4   9       11.98       13.44      1.03 o 
  -6  -4   9      100.30      104.77      2.41 o 
  -5  -4   9        7.73        7.88      0.75 o 
  -4  -4   9       13.72       14.94      0.86 o 
  -3  -4   9      111.11      109.82      2.02 o 
  -2  -4   9      298.10      288.48     11.05 o 
  -1  -4   9      146.29      150.65      4.78 o 
   0  -4   9      603.64      609.03     14.58 o 
   1  -4   9        5.18        5.20      0.62 o 
   2  -4   9      132.42      132.76      2.37 o 
   3  -4   9       30.16       30.35      1.22 o 
   4  -4   9        6.02        5.42      0.54 o 
   5  -4   9        8.15        9.83      0.69 o 
   6  -4   9       35.37       34.79      1.47 o 
   7  -4   9        0.98        1.15      0.52 o 
  -9  -3   9        1.92        1.99      0.63 o 
  -8  -3   9       26.89       27.97      1.79 o 
  -7  -3   9       67.97       67.93      1.95 o 
  -6  -3   9        5.94        5.80      0.89 o 
  -5  -3   9      172.68      171.17      2.70 o 
  -4  -3   9      162.47      167.38      2.49 o 
  -3  -3   9       49.02       49.82      1.30 o 
  -2  -3   9      489.53      479.26      7.96 o 
  -1  -3   9      341.14      330.90      5.91 o 
   0  -3   9      152.46      148.78      3.99 o 
   1  -3   9      357.05      346.83      8.03 o 
   2  -3   9      228.65      220.88      4.31 o 
   3  -3   9       35.43       33.44      1.19 o 
   4  -3   9      233.20      227.15      3.17 o 
   5  -3   9       24.89       22.39      1.01 o 
   6  -3   9       27.70       25.03      1.26 o 
   7  -3   9       14.14       14.32      1.05 o 
  -9  -2   9       11.11       12.38      1.03 o 
  -8  -2   9       29.17       27.32      1.32 o 
  -7  -2   9        7.14        7.15      0.80 o 
  -6  -2   9       92.13       86.75      1.97 o 
  -5  -2   9       60.98       59.18      1.53 o 
  -4  -2   9      160.67      151.50      2.26 o 
  -3  -2   9      358.21      376.98      7.10 o 
  -2  -2   9       26.31       25.73      0.58 o 
  -1  -2   9      175.85      190.07      2.37 o 
   0  -2   9      127.23      132.32      2.29 o 
   1  -2   9       61.69       60.63      2.18 o 
   2  -2   9       90.81       76.92      6.99 o 
   3  -2   9      318.45      311.55      3.32 o 
   4  -2   9       29.45       25.21      1.05 o 
   5  -2   9      181.69      178.85      3.13 o 
   6  -2   9       35.75       32.53      1.36 o 
   7  -2   9       22.76       20.68      1.75 o 
   8  -2   9        1.38        1.90      0.59 o 
  -9  -1   9        4.18        3.74      1.00 o 
  -8  -1   9       26.78       27.73      1.29 o 
  -7  -1   9        6.45        7.44      0.57 o 
  -6  -1   9       32.79       33.00      0.94 o 
  -5  -1   9      134.50      134.41      2.25 o 
  -4  -1   9      225.12      231.36      5.82 o 
  -3  -1   9       87.67       81.56      1.02 o 
  -2  -1   9      145.52      160.25      2.07 o 
  -1  -1   9      265.97      300.73      4.64 o 
   0  -1   9       38.57       32.92      0.59 o 
   1  -1   9      486.35      530.98      7.29 o 
   2  -1   9       70.12       71.25      1.62 o 
   3  -1   9       18.50       19.34      2.38 o 
   4  -1   9       52.41       52.34      2.49 o 
   5  -1   9       35.19       32.77      2.04 o 
   6  -1   9       32.31       30.12      1.28 o 
   7  -1   9       30.53       29.54      1.36 o 
   8  -1   9        1.79        1.49      0.55 o 
 -10   0   9        2.67        4.16      1.15 o 
  -9   0   9        2.86        2.81      0.72 o 
  -8   0   9        5.20        4.61      0.67 o 
  -7   0   9       66.34       63.98      1.39 o 
  -6   0   9      121.44      120.72      2.73 o 
  -5   0   9      254.12      247.25      3.40 o 
  -4   0   9      103.33       96.75      2.31 o 
  -3   0   9       17.28       19.71      1.17 o 
  -2   0   9       29.45       35.29      0.54 o 
  -1   0   9       53.64       53.14      0.70 o 
   0   0   9       33.07       37.13      0.91 o 
   1   0   9       22.27       22.65      0.49 o 
   2   0   9       14.76       14.61      0.42 o 
   3   0   9       35.69       37.94      0.69 o 
   4   0   9       10.31       10.23      0.68 o 
   5   0   9        0.51        0.35      0.29 o 
   6   0   9       70.01       71.63      2.84 o 
   7   0   9        0.00       -0.17      0.34 o 
   8   0   9       26.68       30.33      1.46 o 
  -9   1   9        4.35        4.87      0.86 o 
  -8   1   9       27.40       27.45      1.31 o 
  -7   1   9        6.13        6.67      0.55 o 
  -6   1   9       32.83       31.23      1.14 o 
  -5   1   9      135.20      124.58      3.65 o 
  -4   1   9      226.70      215.86     13.31 o 
  -3   1   9       90.68       83.50      1.24 o 
  -2   1   9      148.98      157.21      1.95 o 
  -1   1   9      260.93      293.49      3.18 o 
   0   1   9       37.44       32.76      0.59 o 
   1   1   9      484.08      524.16      3.23 o 
   2   1   9       71.77       73.62      0.99 o 
   3   1   9       18.47       19.91      0.55 o 
   4   1   9       54.62       56.99      0.95 o 
   5   1   9       35.07       33.12      0.96 o 
   6   1   9       32.91       30.69      1.28 o 
   7   1   9       30.71       33.31      2.61 o 
   8   1   9        1.74        1.48      0.55 o 
  -9   2   9       11.35       13.24      1.06 o 
  -8   2   9       29.03       28.08      1.39 o 
  -7   2   9        7.37        7.68      0.75 o 
  -6   2   9       92.47       84.05      1.73 o 
  -5   2   9       59.96       58.18      1.22 o 
  -4   2   9      161.18      152.59      2.39 o 
  -3   2   9      360.74      364.89      6.66 o 
  -2   2   9       27.80       24.50      0.88 o 
  -1   2   9      179.26      191.24      2.27 o 
   0   2   9      121.74      124.31      1.16 o 
   1   2   9       61.58       58.82      0.86 o 
   2   2   9       89.54       87.11      1.11 o 
   3   2   9      323.66      329.83      6.26 o 
   4   2   9       29.43       27.29      0.74 o 
   5   2   9      184.51      187.71      3.44 o 
   6   2   9       34.48       33.44      1.40 o 
   7   2   9       22.83       21.77      1.34 o 
   8   2   9        1.18        1.33      0.80 o 
  -9   3   9        1.82        1.93      0.63 o 
  -8   3   9       26.95       26.33      1.33 o 
  -7   3   9       68.10       62.89      1.90 o 
  -6   3   9        6.26        6.30      0.68 o 
  -5   3   9      172.93      168.62      2.15 o 
  -4   3   9      159.38      158.83      1.92 o 
  -3   3   9       48.04       46.52      0.90 o 
  -2   3   9      491.05      470.98      8.25 o 
  -1   3   9      345.39      336.02      4.01 o 
   0   3   9      156.41      152.93      3.04 o 
   1   3   9      364.03      356.79      3.68 o 
   2   3   9      224.96      213.18      5.26 o 
   3   3   9       37.41       35.94      0.88 o 
   4   3   9      231.73      232.84      5.55 o 
   5   3   9       24.75       21.76      0.89 o 
   6   3   9       27.40       26.73      1.04 o 
   7   3   9       14.72       15.81      0.87 o 
  -8   4   9       16.26       16.23      1.13 o 
  -7   4   9       11.99       12.97      1.00 o 
  -6   4   9      100.37      104.54      2.41 o 
  -5   4   9        8.34        8.10      0.51 o 
  -4   4   9       14.44       13.73      0.59 o 
  -3   4   9      116.07      112.99      1.52 o 
  -2   4   9      297.57      298.59      3.88 o 
  -1   4   9      151.25      155.41      1.92 o 
   0   4   9      604.72      581.42     10.42 o 
   1   4   9        5.02        5.47      0.48 o 
   2   4   9      132.66      132.14      1.95 o 
   3   4   9       29.82       29.90      1.00 o 
   4   4   9        6.22        5.33      0.66 o 
   5   4   9        7.69        9.06      0.84 o 
   6   4   9       35.63       34.14      1.51 o 
   7   4   9        1.07        0.38      0.51 o 
  -7   5   9       14.73       16.47      1.73 o 
  -6   5   9        4.24        4.67      0.71 o 
  -5   5   9       28.48       29.55      1.10 o 
  -4   5   9       43.94       45.52      1.11 o 
  -3   5   9       10.76       10.54      0.66 o 
  -2   5   9       85.80       84.36      2.06 o 
  -1   5   9       67.92       63.16      1.79 o 
   0   5   9       11.03       10.75      0.66 o 
   1   5   9      110.46      109.19      1.88 o 
   2   5   9       70.22       66.76      1.54 o 
   3   5   9       28.19       27.96      1.57 o 
   4   5   9       69.95       70.54      2.08 o 
   5   5   9        5.60        5.14      0.78 o 
   6   5   9        4.46        5.92      1.23 o 
  -5   6   9       12.34       13.19      0.86 o 
  -4   6   9       21.99       21.90      1.25 o 
  -3   6   9       24.96       25.48      1.06 o 
  -2   6   9        4.00        4.06      0.67 o 
  -1   6   9        5.95        6.80      0.79 o 
   0   6   9       49.77       51.29      1.78 o 
   1   6   9       14.39       14.40      0.83 o 
   2   6   9       29.05       29.78      1.45 o 
   3   6   9       27.80       26.20      1.48 o 
   4   6   9        5.26        6.18      0.87 o 
  -1   7   9       11.71       14.51      1.62 o 
   0   7   9        4.79        5.73      1.26 o 
  -5  -6  10       26.32       30.45      2.20 o 
  -4  -6  10       21.13       21.22      1.29 o 
  -3  -6  10       18.58       20.54      1.21 o 
  -2  -6  10       22.57       23.52      1.43 o 
  -1  -6  10        3.30        3.53      0.62 o 
   0  -6  10       17.49       18.68      1.11 o 
   1  -6  10       15.63       16.42      1.57 o 
   2  -6  10        9.86       11.47      1.41 o 
   3  -6  10       23.90       25.83      1.43 o 
  -6  -5  10       34.39       38.36      1.62 o 
  -5  -5  10       26.32       23.80      1.81 o 
  -4  -5  10      161.68      168.87      4.40 o 
  -3  -5  10        2.71        3.13      0.73 o 
  -2  -5  10       96.16       97.63      3.57 o 
  -1  -5  10       23.14       22.89      0.90 o 
   0  -5  10        7.09        7.11      0.70 o 
   1  -5  10       12.75       11.79      0.86 o 
   2  -5  10       69.83       73.26      1.98 o 
   3  -5  10        4.04        3.55      0.62 o 
   4  -5  10       27.59       29.26      1.14 o 
   5  -5  10        5.03        5.15      0.80 o 
  -8  -4  10        4.85        5.74      0.84 o 
  -7  -4  10        9.48        7.96      1.07 o 
  -6  -4  10       21.58       22.08      1.22 o 
  -5  -4  10      131.44      135.30      2.91 o 
  -4  -4  10        9.82        9.78      0.75 o 
  -3  -4  10      171.82      169.19      6.38 o 
  -2  -4  10       45.03       47.78      2.32 o 
  -1  -4  10       27.82       28.55      1.00 o 
   0  -4  10      183.47      191.74      4.08 o 
   1  -4  10       14.43       12.74      0.80 o 
   2  -4  10       56.04       47.23      1.49 o 
   3  -4  10       45.60       42.85      1.47 o 
   4  -4  10       11.88       12.85      0.91 o 
   5  -4  10       12.11       12.75      0.94 o 
   6  -4  10       27.56       31.20      1.20 o 
  -8  -3  10        1.66        1.68      0.55 o 
  -7  -3  10       51.87       50.06      1.73 o 
  -6  -3  10       15.27       15.35      1.14 o 
  -5  -3  10       29.59       32.37      1.25 o 
  -4  -3  10       62.58       61.65      1.58 o 
  -3  -3  10       66.37       69.08      1.55 o 
  -2  -3  10       14.32       12.73      0.49 o 
  -1  -3  10      293.40      292.20      3.27 o 
   0  -3  10       61.18       61.46      1.80 o 
   1  -3  10      311.85      320.16      8.17 o 
   2  -3  10      179.79      183.64      3.00 o 
   3  -3  10       17.83       16.24      0.91 o 
   4  -3  10       75.74       77.13      1.93 o 
   5  -3  10       22.63       24.92      0.96 o 
   6  -3  10        2.33        2.45      0.57 o 
   7  -3  10       14.67       16.15      1.61 o 
  -9  -2  10        1.45        1.94      0.61 o 
  -8  -2  10       24.05       23.91      2.04 o 
  -7  -2  10        5.42        6.12      0.70 o 
  -6  -2  10       59.46       60.14      1.70 o 
  -5  -2  10       39.09       40.29      1.37 o 
  -4  -2  10       39.66       39.76      1.22 o 
  -3  -2  10      219.71      232.80      4.10 o 
  -2  -2  10      162.23      150.17      6.46 o 
  -1  -2  10      148.77      154.27      2.79 o 
   0  -2  10      325.53      325.77      6.15 o 
   1  -2  10      397.25      394.75      9.62 o 
   2  -2  10      144.85      134.94      2.17 o 
   3  -2  10      425.87      426.82      4.05 o 
   4  -2  10       40.61       37.67      1.31 o 
   5  -2  10       81.14       75.95      1.94 o 
   6  -2  10       20.74       18.78      1.08 o 
   7  -2  10        9.88        8.80      0.88 o 
   8  -2  10        6.85        6.57      1.05 o 
  -9  -1  10        1.46        1.39      0.79 o 
  -8  -1  10        9.39       10.11      0.88 o 
  -7  -1  10       26.91       24.79      1.17 o 
  -6  -1  10       89.94       85.44      1.50 o 
  -5  -1  10       67.52       67.37      1.25 o 
  -4  -1  10      171.58      160.78      6.65 o 
  -3  -1  10       61.13       55.63      1.74 o 
  -2  -1  10      131.06      139.88      2.83 o 
  -1  -1  10       10.00        7.23      0.32 o 
   0  -1  10      217.35      227.43      2.42 o 
   1  -1  10       48.75       43.26      0.68 o 
   2  -1  10       93.01       93.87      4.55 o 
   3  -1  10      126.68      120.68      2.08 o 
   4  -1  10       35.71       31.20      1.17 o 
   5  -1  10       71.52       72.77      2.88 o 
   6  -1  10       53.18       54.54      1.73 o 
   7  -1  10       49.28       48.69      1.76 o 
   8  -1  10        6.63        7.72      0.90 o 
  -9   0  10       13.61       13.52      1.03 o 
  -8   0  10        1.29        0.96      0.48 o 
  -7   0  10      115.47      116.13      2.21 o 
  -6   0  10       24.04       24.92      0.87 o 
  -5   0  10       91.06       90.80      3.57 o 
  -4   0  10       82.84       71.79      1.23 o 
  -3   0  10       65.98       72.03      1.97 o 
  -2   0  10       11.54        9.25      0.32 o 
  -1   0  10      341.02      360.34      3.76 o 
   0   0  10      123.57      122.62      1.72 o 
   1   0  10       96.04      108.72      1.11 o 
   2   0  10      300.15      308.01      4.26 o 
   3   0  10        0.03        0.51      0.26 o 
   4   0  10       78.05       75.17      1.72 o 
   5   0  10       26.50       28.38      1.18 o 
   6   0  10        7.47        7.23      0.74 o 
   7   0  10       33.75       30.96      1.41 o 
   8   0  10       35.89       40.31      2.96 o 
  -9   1  10        1.66        1.63      0.55 o 
  -8   1  10        9.32        9.91      0.87 o 
  -7   1  10       27.85       26.97      0.97 o 
  -6   1  10       90.25       83.49      1.53 o 
  -5   1  10       70.47       66.25      1.30 o 
  -4   1  10      169.62      153.83      4.52 o 
  -3   1  10       64.80       60.43      0.92 o 
  -2   1  10      125.93      131.22      1.47 o 
  -1   1  10       10.15        7.20      0.31 o 
   0   1  10      216.09      229.72      1.60 o 
   1   1  10       47.76       40.77      0.75 o 
   2   1  10       91.03       96.63      1.14 o 
   3   1  10      125.86      121.73      1.36 o 
   4   1  10       35.97       35.07      0.79 o 
   5   1  10       71.18       71.86      1.82 o 
   6   1  10       53.77       58.12      2.53 o 
   7   1  10       48.00       47.04      4.23 o 
   8   1  10        6.51        7.01      0.90 o 
  -9   2  10        1.33        1.66      0.60 o 
  -8   2  10       24.86       23.49      1.25 o 
  -7   2  10        4.96        4.70      0.67 o 
  -6   2  10       60.30       57.97      1.33 o 
  -5   2  10       37.38       37.27      1.02 o 
  -4   2  10       39.72       38.08      0.99 o 
  -3   2  10      215.24      215.73      2.20 o 
  -2   2  10      166.48      146.77      2.75 o 
  -1   2  10      144.40      148.85      2.82 o 
   0   2  10      328.39      329.44      2.62 o 
   1   2  10      397.22      394.53      2.56 o 
   2   2  10      143.83      134.32      7.03 o 
   3   2  10      421.93      419.60     12.63 o 
   4   2  10       40.32       37.86      0.87 o 
   5   2  10       79.63       78.93      1.88 o 
   6   2  10       20.47       20.79      1.33 o 
   7   2  10        9.83       10.41      1.74 o 
   8   2  10        6.73        6.40      0.87 o 
  -8   3  10        1.60        1.51      0.56 o 
  -7   3  10       51.22       51.38      1.78 o 
  -6   3  10       16.02       16.12      0.79 o 
  -5   3  10       29.52       30.37      0.99 o 
  -4   3  10       63.84       58.94      1.14 o 
  -3   3  10       65.58       64.84      1.09 o 
  -2   3  10       14.12       11.53      0.72 o 
  -1   3  10      298.00      286.79      8.05 o 
   0   3  10       62.28       62.58      1.58 o 
   1   3  10      313.52      315.62      6.96 o 
   2   3  10      177.62      180.00      2.13 o 
   3   3  10       16.90       14.81      0.77 o 
   4   3  10       73.65       75.35      2.59 o 
   5   3  10       23.62       28.10      1.07 o 
   6   3  10        2.11        2.45      0.47 o 
   7   3  10       15.05       17.44      1.02 o 
  -8   4  10        4.91        5.24      0.82 o 
  -7   4  10        9.74        8.17      0.85 o 
  -6   4  10       21.18       18.35      1.11 o 
  -5   4  10      132.55      129.77      3.68 o 
  -4   4  10        9.85        9.24      0.53 o 
  -3   4  10      171.46      168.38      2.64 o 
  -2   4  10       42.62       43.67      1.41 o 
  -1   4  10       27.55       25.38      1.08 o 
   0   4  10      180.55      179.97      2.16 o 
   1   4  10       14.71       12.03      0.62 o 
   2   4  10       55.42       47.76      1.22 o 
   3   4  10       46.38       46.44      1.25 o 
   4   4  10       11.72       13.68      0.94 o 
   5   4  10       12.24       12.86      0.97 o 
   6   4  10       27.58       29.86      1.46 o 
  -6   5  10       33.71       33.32      1.54 o 
  -5   5  10       26.87       23.57      1.81 o 
  -4   5  10      160.55      162.78      3.71 o 
  -3   5  10        2.69        2.62      0.47 o 
  -2   5  10       96.63       94.87      2.50 o 
  -1   5  10       22.74       21.57      1.11 o 
   0   5  10        7.26        7.79      0.78 o 
   1   5  10       13.31       12.13      0.71 o 
   2   5  10       70.56       72.10      1.63 o 
   3   5  10        3.94        4.14      0.54 o 
   4   5  10       27.90       27.10      1.36 o 
   5   5  10        4.91        4.83      0.76 o 
  -5   6  10       25.37       29.45      1.62 o 
  -4   6  10       21.47       21.32      1.25 o 
  -3   6  10       18.23       19.96      0.98 o 
  -2   6  10       23.46       24.97      1.68 o 
  -1   6  10        3.06        4.17      0.67 o 
   0   6  10       18.11       18.73      1.15 o 
   1   6  10       15.20       16.19      0.88 o 
   2   6  10       10.11       10.79      0.93 o 
   3   6  10       23.37       23.67      1.36 o 
  -4  -6  11        8.09        8.26      0.94 o 
  -3  -6  11       19.77       19.31      0.98 o 
  -2  -6  11        0.92        0.56      0.38 o 
  -1  -6  11        9.02        9.00      0.88 o 
   0  -6  11        8.78        9.83      0.89 o 
   1  -6  11        2.78        3.69      1.02 o 
   2  -6  11        4.57        5.76      1.18 o 
   3  -6  11        4.49        6.21      1.23 o 
  -6  -5  11        0.68        0.65      0.73 o 
  -5  -5  11        1.47        1.36      0.79 o 
  -4  -5  11       20.43       18.33      1.16 o 
  -3  -5  11        2.14        2.14      0.58 o 
  -2  -5  11       38.46       35.76      1.14 o 
  -1  -5  11        4.92        4.46      0.72 o 
   0  -5  11        4.07        3.78      0.60 o 
   1  -5  11        1.97        2.77      0.55 o 
   2  -5  11        8.67        9.53      0.85 o 
   3  -5  11        1.36        1.48      0.48 o 
   4  -5  11       18.34       19.10      0.95 o 
   5  -5  11        0.50        1.13      0.57 o 
  -7  -4  11        0.58        0.35      0.47 o 
  -6  -4  11        8.15        8.65      0.86 o 
  -5  -4  11        1.08        2.21      0.53 o 
  -4  -4  11        8.76        8.09      1.05 o 
  -3  -4  11       41.12       38.69      1.23 o 
  -2  -4  11       31.97       27.91      1.09 o 
  -1  -4  11       42.79       40.94      1.09 o 
   0  -4  11       31.98       29.48      1.07 o 
   1  -4  11        2.42        2.57      0.68 o 
   2  -4  11        7.52        7.64      0.73 o 
   3  -4  11       37.86       36.13      1.42 o 
   4  -4  11        2.55        3.07      0.60 o 
   5  -4  11       16.61       16.68      0.89 o 
   6  -4  11        1.00        1.41      0.56 o 
  -8  -3  11       12.88       16.08      1.13 o 
  -7  -3  11        0.69        0.72      0.45 o 
  -6  -3  11        4.30        2.94      0.56 o 
  -5  -3  11        2.04        1.43      0.44 o 
  -4  -3  11      110.79      108.80      2.10 o 
  -3  -3  11       16.39       16.08      0.76 o 
  -2  -3  11       81.25       73.88      1.34 o 
  -1  -3  11      102.28      100.85      1.77 o 
   0  -3  11       87.42       83.05      1.85 o 
   1  -3  11      113.57      109.82      2.09 o 
   2  -3  11       92.00       85.32      1.92 o 
   3  -3  11       30.31       29.47      1.22 o 
   4  -3  11       15.30       14.58      0.93 o 
   5  -3  11        6.55        6.07      0.72 o 
   6  -3  11        4.28        3.70      0.69 o 
   7  -3  11       12.75       14.16      1.11 o 
  -9  -2  11       14.55       14.51      1.14 o 
  -8  -2  11        8.09        8.88      0.90 o 
  -7  -2  11       17.14       17.93      1.05 o 
  -6  -2  11       94.70       97.24      2.18 o 
  -5  -2  11       18.26       18.28      0.94 o 
  -4  -2  11       85.11       82.77      2.71 o 
  -3  -2  11      178.56      176.59      5.50 o 
  -2  -2  11       25.97       26.76      0.64 o 
  -1  -2  11       34.68       32.02      1.29 o 
   0  -2  11      232.04      225.18      5.24 o 
   1  -2  11      120.78      112.37      5.11 o 
   2  -2  11      105.23      101.35      1.95 o 
   3  -2  11       63.27       60.09      2.87 o 
   4  -2  11        9.74        9.26      0.73 o 
   5  -2  11       24.90       24.36      1.19 o 
   6  -2  11       12.12       10.66      1.02 o 
   7  -2  11        3.20        3.61      0.67 o 
  -9  -1  11        1.23        1.30      0.56 o 
  -8  -1  11       23.27       23.36      1.24 o 
  -7  -1  11       58.98       60.90      1.79 o 
  -6  -1  11       10.06       10.33      0.79 o 
  -5  -1  11      283.86      284.89      3.62 o 
  -4  -1  11      375.36      382.52      2.97 o 
  -3  -1  11       80.97       75.10      1.74 o 
  -2  -1  11      535.66      539.35      8.34 o 
  -1  -1  11      310.07      315.87      2.05 o 
   0  -1  11       17.79       16.72      0.47 o 
   1  -1  11      482.91      467.18     25.43 o 
   2  -1  11      262.28      252.27     11.15 o 
   3  -1  11       63.71       64.50      1.59 o 
   4  -1  11      224.57      216.25      4.69 o 
   5  -1  11        3.47        3.12      0.60 o 
   6  -1  11       18.56       17.48      1.06 o 
   7  -1  11        4.99        5.56      0.77 o 
   8  -1  11        1.77        2.53      0.66 o 
  -9   0  11       31.00       35.28      1.57 o 
  -8   0  11       13.24       13.45      0.80 o 
  -7   0  11        0.50        0.20      0.29 o 
  -6   0  11      170.40      175.07      3.07 o 
  -5   0  11      378.84      383.80      3.07 o 
  -4   0  11      107.00      102.40      2.47 o 
  -3   0  11      801.39      799.07     20.87 o 
  -2   0  11       79.51       84.28      1.88 o 
  -1   0  11      156.36      143.55      1.27 o 
   0   0  11      353.63      350.81      2.04 o 
   1   0  11       66.61       69.27      0.93 o 
   2   0  11      214.06      213.90      5.82 o 
   3   0  11      177.72      166.73      2.87 o 
   4   0  11       16.59       15.90      0.88 o 
   5   0  11       57.82       51.78      1.61 o 
   6   0  11        8.59        9.31      0.82 o 
   7   0  11        0.30        0.44      0.40 o 
   8   0  11       13.45       16.45      1.19 o 
  -9   1  11        1.24        0.83      0.52 o 
  -8   1  11       23.30       25.10      1.56 o 
  -7   1  11       59.53       59.19      1.42 o 
  -6   1  11       10.13       10.80      0.64 o 
  -5   1  11      281.67      275.41      3.47 o 
  -4   1  11      377.76      376.81      3.89 o 
  -3   1  11       79.70       71.72      1.25 o 
  -2   1  11      534.35      510.98      4.94 o 
  -1   1  11      312.73      318.30      3.38 o 
   0   1  11       16.94       15.97      0.48 o 
   1   1  11      480.64      491.37      4.89 o 
   2   1  11      261.53      257.02      2.96 o 
   3   1  11       62.87       65.38      1.04 o 
   4   1  11      222.78      230.09      5.87 o 
   5   1  11        3.93        3.17      0.54 o 
   6   1  11       18.39       17.76      1.09 o 
   7   1  11        5.38        5.92      1.20 o 
   8   1  11        1.76        1.99      0.67 o 
  -9   2  11       14.72       15.43      1.17 o 
  -8   2  11        8.05        7.99      0.85 o 
  -7   2  11       17.41       18.19      1.44 o 
  -6   2  11       93.66       93.76      1.72 o 
  -5   2  11       18.98       18.48      0.79 o 
  -4   2  11       84.57       80.41      1.47 o 
  -3   2  11      184.79      176.86      2.89 o 
  -2   2  11       25.70       25.77      1.41 o 
  -1   2  11       34.92       31.20      1.05 o 
   0   2  11      231.72      221.60      7.86 o 
   1   2  11      121.96      116.97      4.18 o 
   2   2  11      104.78      105.98      1.83 o 
   3   2  11       65.72       66.16      3.05 o 
   4   2  11        9.64       10.08      0.51 o 
   5   2  11       24.12       25.74      0.95 o 
   6   2  11       12.86       13.47      1.00 o 
   7   2  11        3.18        3.72      0.70 o 
  -8   3  11       12.75       13.63      1.07 o 
  -7   3  11        0.64        0.84      0.49 o 
  -6   3  11        4.33        3.62      0.48 o 
  -5   3  11        1.70        1.62      0.35 o 
  -4   3  11      112.34      107.32      1.78 o 
  -3   3  11       16.10       15.17      0.86 o 
  -2   3  11       80.71       75.27      1.74 o 
  -1   3  11       99.95       96.24      1.94 o 
   0   3  11       85.95       84.51      1.40 o 
   1   3  11      109.15      104.24      2.64 o 
   2   3  11       93.87       87.53      1.54 o 
   3   3  11       29.53       29.34      0.96 o 
   4   3  11       15.92       15.48      0.66 o 
   5   3  11        6.37        6.49      0.59 o 
   6   3  11        4.20        3.91      0.54 o 
   7   3  11       12.45       14.86      1.18 o 
  -7   4  11        0.53        0.05      0.42 o 
  -6   4  11        8.29        7.52      0.81 o 
  -5   4  11        1.10        1.54      0.39 o 
  -4   4  11        8.63        8.63      0.62 o 
  -3   4  11       40.71       39.58      1.42 o 
  -2   4  11       31.63       28.11      1.20 o 
  -1   4  11       42.24       40.60      1.40 o 
   0   4  11       31.93       26.40      1.31 o 
   1   4  11        2.50        2.39      0.38 o 
   2   4  11        7.28        6.86      0.56 o 
   3   4  11       38.12       35.14      1.12 o 
   4   4  11        2.45        2.14      0.44 o 
   5   4  11       16.70       17.18      1.11 o 
   6   4  11        0.99        1.24      0.56 o 
  -6   5  11        0.76        1.03      0.56 o 
  -5   5  11        1.53        1.28      0.51 o 
  -4   5  11       20.26       18.63      0.90 o 
  -3   5  11        2.26        1.88      0.52 o 
  -2   5  11       38.71       35.77      1.60 o 
  -1   5  11        4.62        4.24      0.64 o 
   0   5  11        4.12        3.38      0.60 o 
   1   5  11        1.78        2.64      0.45 o 
   2   5  11        8.66       10.03      0.72 o 
   3   5  11        1.36        0.80      0.38 o 
   4   5  11       18.68       21.48      1.26 o 
   5   5  11        0.51        1.15      0.56 o 
  -4   6  11        8.30        8.81      0.92 o 
  -3   6  11       19.79       19.43      1.22 o 
  -2   6  11        1.01        0.76      0.44 o 
  -1   6  11        9.26        9.11      0.89 o 
   0   6  11        9.34       10.90      0.96 o 
   1   6  11        2.73        2.89      0.66 o 
   2   6  11        4.95        5.72      0.66 o 
   3   6  11        4.46        5.39      1.15 o 
  -3  -6  12        1.15        1.62      0.47 o 
  -2  -6  12       16.49       18.10      1.25 o 
  -1  -6  12        6.66        7.48      0.86 o 
   0  -6  12       16.78       19.53      1.20 o 
   1  -6  12        4.88        4.89      0.75 o 
   2  -6  12        6.57        5.71      1.23 o 
  -6  -5  12       12.61       13.07      1.57 o 
  -5  -5  12        9.93       11.05      1.44 o 
  -4  -5  12       10.88       10.78      0.95 o 
  -3  -5  12       18.10       17.10      0.86 o 
  -2  -5  12        7.53        7.85      0.63 o 
  -1  -5  12        1.35        1.80      0.40 o 
   0  -5  12       38.11       38.62      1.48 o 
   1  -5  12       19.10       21.24      1.16 o 
   2  -5  12       19.78       22.11      1.45 o 
   3  -5  12       10.57       11.93      1.10 o 
   4  -5  12       12.11       10.64      0.95 o 
  -7  -4  12       13.98       15.78      1.17 o 
  -6  -4  12        2.72        3.08      0.62 o 
  -5  -4  12       14.37       15.50      1.02 o 
  -4  -4  12       28.09       27.32      1.28 o 
  -3  -4  12        2.77        2.78      0.42 o 
  -2  -4  12       44.11       44.24      1.18 o 
  -1  -4  12       52.05       49.39      1.91 o 
   0  -4  12        2.23        1.57      0.43 o 
   1  -4  12       16.32       14.27      0.89 o 
   2  -4  12       37.71       37.93      1.44 o 
   3  -4  12       14.88       13.66      0.96 o 
   4  -4  12       52.97       52.19      1.80 o 
   5  -4  12       27.34       25.60      1.21 o 
  -8  -3  12        4.45        4.84      0.80 o 
  -7  -3  12       20.85       22.21      1.26 o 
  -6  -3  12        9.19        8.66      0.83 o 
  -5  -3  12       38.53       40.29      1.42 o 
  -4  -3  12        1.60        1.26      0.39 o 
  -3  -3  12      111.56      109.62      5.39 o 
  -2  -3  12       32.39       30.40      1.14 o 
  -1  -3  12      137.03      138.27      3.39 o 
   0  -3  12       56.35       54.71      1.19 o 
   1  -3  12       86.81       81.24      1.87 o 
   2  -3  12       50.21       47.73      1.51 o 
   3  -3  12       55.92       50.74      1.61 o 
   4  -3  12       22.39       20.75      1.14 o 
   5  -3  12        1.42        1.62      0.51 o 
   6  -3  12       11.09       12.36      1.01 o 
  -8  -2  12       17.25       18.89      1.20 o 
  -7  -2  12        4.02        4.87      0.71 o 
  -6  -2  12       28.27       27.64      1.45 o 
  -5  -2  12       38.61       39.48      2.25 o 
  -4  -2  12      141.66      139.13      2.34 o 
  -3  -2  12      176.37      176.72      5.86 o 
  -2  -2  12      550.55      568.76      8.13 o 
  -1  -2  12      156.00      157.19      4.49 o 
   0  -2  12      288.98      293.30      5.67 o 
   1  -2  12       24.91       23.73      0.77 o 
   2  -2  12      146.68      139.98      2.37 o 
   3  -2  12       18.19       16.26      0.90 o 
   4  -2  12       70.17       67.49      1.85 o 
   5  -2  12       26.82       26.77      1.27 o 
   6  -2  12       38.13       35.16      1.53 o 
   7  -2  12        5.84        5.58      0.79 o 
  -9  -1  12        6.02        5.72      0.83 o 
  -8  -1  12       11.12       10.68      0.94 o 
  -7  -1  12       28.69       27.89      1.31 o 
  -6  -1  12       31.64       29.60      2.68 o 
  -5  -1  12        8.39        8.21      1.13 o 
  -4  -1  12      261.00      268.29      3.17 o 
  -3  -1  12       51.21       49.45      1.08 o 
  -2  -1  12      151.32      151.35      3.02 o 
  -1  -1  12      118.18      111.76      2.74 o 
   0  -1  12       38.15       37.44      0.88 o 
   1  -1  12       10.20        9.24      0.49 o 
   2  -1  12       70.29       73.38      2.70 o 
   3  -1  12       67.30       64.74      1.65 o 
   4  -1  12       14.81       15.85      0.93 o 
   5  -1  12       41.01       41.20      2.38 o 
   6  -1  12        3.92        4.11      0.84 o 
   7  -1  12        2.04        2.16      0.57 o 
  -9   0  12        2.88        3.40      1.05 o 
  -8   0  12       51.63       50.60      2.39 o 
  -7   0  12       12.09       10.36      0.70 o 
  -6   0  12       67.11       65.42      1.42 o 
  -5   0  12        2.17        2.52      0.37 o 
  -4   0  12        4.29        3.62      0.46 o 
  -3   0  12      113.88      103.66      2.62 o 
  -2   0  12      125.87      126.56      1.94 o 
  -1   0  12       40.76       35.10      0.77 o 
   0   0  12      253.22      257.57      2.44 o 
   1   0  12       82.36       76.63      2.85 o 
   2   0  12       12.94       11.38      0.68 o 
   3   0  12      127.33      125.99      2.22 o 
   4   0  12       64.58       67.51      2.15 o 
   5   0  12       10.76       10.98      1.26 o 
   6   0  12       28.00       30.36      1.40 o 
   7   0  12        1.20        1.81      0.59 o 
  -9   1  12        5.60        6.30      0.86 o 
  -8   1  12       11.38       12.18      0.99 o 
  -7   1  12       27.86       26.48      1.02 o 
  -6   1  12       31.22       29.35      0.99 o 
  -5   1  12        8.49        7.59      0.54 o 
  -4   1  12      258.52      261.10      3.79 o 
  -3   1  12       51.83       49.57      1.05 o 
  -2   1  12      152.13      143.40      7.95 o 
  -1   1  12      122.66      118.69      1.53 o 
   0   1  12       38.19       38.44      0.82 o 
   1   1  12       10.70        9.49      0.74 o 
   2   1  12       71.48       72.32      1.76 o 
   3   1  12       66.88       64.70      2.43 o 
   4   1  12       15.18       16.49      0.93 o 
   5   1  12       42.10       42.33      2.80 o 
   6   1  12        3.86        4.44      0.67 o 
   7   1  12        2.16        2.28      0.60 o 
  -8   2  12       17.80       18.87      1.19 o 
  -7   2  12        4.17        4.60      0.54 o 
  -6   2  12       29.19       27.82      1.01 o 
  -5   2  12       36.40       35.23      1.06 o 
  -4   2  12      142.23      136.05      1.95 o 
  -3   2  12      173.80      168.18      4.15 o 
  -2   2  12      555.96      552.43      5.50 o 
  -1   2  12      159.38      157.09      2.39 o 
   0   2  12      293.92      303.28      4.79 o 
   1   2  12       26.78       27.78      0.69 o 
   2   2  12      146.88      145.19      1.59 o 
   3   2  12       16.60       16.32      0.65 o 
   4   2  12       70.07       72.49      2.58 o 
   5   2  12       26.25       28.00      1.26 o 
   6   2  12       38.63       38.77      1.59 o 
   7   2  12        5.96        6.42      0.86 o 
  -8   3  12        4.76        4.73      0.78 o 
  -7   3  12       20.82       20.85      1.22 o 
  -6   3  12       10.15        9.18      0.68 o 
  -5   3  12       38.61       36.55      1.13 o 
  -4   3  12        1.96        1.63      0.36 o 
  -3   3  12      109.99      107.40      2.92 o 
  -2   3  12       34.72       31.10      1.18 o 
  -1   3  12      137.96      136.22      2.39 o 
   0   3  12       58.90       56.37      2.24 o 
   1   3  12       88.86       83.49      2.00 o 
   2   3  12       51.40       49.30      1.20 o 
   3   3  12       56.15       54.42      1.31 o 
   4   3  12       24.00       22.57      0.92 o 
   5   3  12        1.48        1.58      0.51 o 
   6   3  12       11.19       13.14      0.84 o 
  -7   4  12       14.21       15.54      1.51 o 
  -6   4  12        2.87        2.60      0.62 o 
  -5   4  12       14.56       14.28      0.81 o 
  -4   4  12       27.20       24.65      1.18 o 
  -3   4  12        2.55        2.74      0.52 o 
  -2   4  12       43.72       44.05      1.51 o 
  -1   4  12       51.12       49.56      1.57 o 
   0   4  12        2.17        2.69      0.58 o 
   1   4  12       16.23       15.82      0.77 o 
   2   4  12       37.01       37.29      1.14 o 
   3   4  12       15.09       13.79      0.79 o 
   4   4  12       53.01       53.20      1.46 o 
   5   4  12       28.03       26.59      1.38 o 
  -6   5  12       12.41       13.28      1.13 o 
  -5   5  12        9.75        9.90      1.31 o 
  -4   5  12       10.64       10.71      0.91 o 
  -3   5  12       18.02       14.60      1.02 o 
  -2   5  12        7.30        6.89      0.78 o 
  -1   5  12        1.36        1.87      0.52 o 
   0   5  12       38.46       39.13      1.55 o 
   1   5  12       19.46       19.88      1.14 o 
   2   5  12       19.67       20.17      0.96 o 
   3   5  12       10.59       11.62      0.77 o 
   4   5  12       11.84       11.72      1.69 o 
  -3   6  12        1.25        2.28      0.64 o 
  -2   6  12       16.56       18.31      1.22 o 
  -1   6  12        6.51        7.42      0.88 o 
   0   6  12       16.33       17.50      1.21 o 
   1   6  12        4.69        4.91      0.79 o 
   2   6  12        6.48        5.93      1.28 o 
  -2  -6  13        0.84        0.47      0.50 o 
  -1  -6  13       22.18       25.33      1.40 o 
   0  -6  13       12.20       12.79      1.07 o 
   1  -6  13        0.27        0.18      0.73 o 
  -5  -5  13       30.37       35.43      1.65 o 
  -4  -5  13       24.94       24.98      1.35 o 
  -3  -5  13        2.54        3.03      0.62 o 
  -2  -5  13       25.00       27.55      1.07 o 
  -1  -5  13       37.98       40.57      1.56 o 
   0  -5  13        1.56        1.92      0.53 o 
   1  -5  13       48.33       48.99      1.74 o 
   2  -5  13        2.63        1.93      0.58 o 
   3  -5  13        6.34        7.95      0.88 o 
  -7  -4  13        7.98        7.78      0.92 o 
  -6  -4  13       36.51       41.72      2.71 o 
  -5  -4  13       12.66       14.06      1.41 o 
  -4  -4  13       13.22       14.39      1.01 o 
  -3  -4  13       56.64       58.30      2.57 o 
  -2  -4  13       33.11       30.85      1.03 o 
  -1  -4  13       24.83       26.64      0.96 o 
   0  -4  13      125.38      122.16      4.11 o 
   1  -4  13        1.64        1.35      0.43 o 
   2  -4  13       52.48       53.43      2.46 o 
   3  -4  13       16.79       15.96      1.05 o 
   4  -4  13        6.83        7.50      0.83 o 
   5  -4  13        6.18        5.48      0.65 o 
  -8  -3  13        7.29        8.95      0.98 o 
  -7  -3  13       33.13       33.59      1.54 o 
  -6  -3  13        3.08        3.18      0.63 o 
  -5  -3  13       57.45       62.28      3.46 o 
  -4  -3  13       46.02       45.56      2.86 o 
  -3  -3  13        1.71        1.26      0.43 o 
  -2  -3  13      130.01      129.42      3.22 o 
  -1  -3  13      134.89      132.03      4.49 o 
   0  -3  13       40.42       42.96      2.01 o 
   1  -3  13      113.13      115.11      5.66 o 
   2  -3  13       13.18       10.91      1.01 o 
   3  -3  13       13.63       13.46      0.91 o 
   4  -3  13       20.08       20.40      1.15 o 
   5  -3  13       28.95       26.86      1.37 o 
   6  -3  13        3.98        4.88      1.09 o 
  -8  -2  13        5.69        6.63      0.86 o 
  -7  -2  13       19.89       20.59      1.17 o 
  -6  -2  13       13.82       14.74      0.98 o 
  -5  -2  13       59.98       55.28      1.65 o 
  -4  -2  13       40.29       40.47      2.75 o 
  -3  -2  13      190.64      188.16      4.96 o 
  -2  -2  13       95.33       85.66      3.14 o 
  -1  -2  13       45.46       47.04      1.58 o 
   0  -2  13       11.29       10.65      0.57 o 
   1  -2  13       79.05       78.00      2.22 o 
   2  -2  13       56.31       49.44      1.50 o 
   3  -2  13       79.81       79.99      1.96 o 
   4  -2  13       10.41        9.02      0.84 o 
   5  -2  13       15.34       16.46      1.06 o 
   6  -2  13        1.29        1.51      0.54 o 
  -9  -1  13       11.72       12.18      1.52 o 
  -8  -1  13        9.46        9.81      0.93 o 
  -7  -1  13       60.38       60.64      1.89 o 
  -6  -1  13       56.82       55.29      1.70 o 
  -5  -1  13        3.94        3.53      0.55 o 
  -4  -1  13       57.50       54.84      1.50 o 
  -3  -1  13      219.08      212.70      4.73 o 
  -2  -1  13       31.12       29.11      0.86 o 
  -1  -1  13      331.91      328.94      5.20 o 
   0  -1  13       36.38       30.30      1.57 o 
   1  -1  13       12.64       11.31      0.56 o 
   2  -1  13       40.23       40.54      1.30 o 
   3  -1  13       66.75       62.13      1.70 o 
   4  -1  13       69.33       70.50      1.90 o 
   5  -1  13       25.63       23.11      1.21 o 
   6  -1  13        5.83        6.82      0.92 o 
   7  -1  13        2.19        2.59      0.65 o 
  -9   0  13        0.56        0.55      0.79 o 
  -8   0  13        2.76        2.80      0.64 o 
  -7   0  13       23.05       23.97      0.99 o 
  -6   0  13        5.09        5.32      0.55 o 
  -5   0  13      167.02      168.85      2.19 o 
  -4   0  13        3.02        2.57      0.45 o 
  -3   0  13       92.03       85.74      1.56 o 
  -2   0  13       44.96       46.21      1.19 o 
  -1   0  13       27.62       26.00      0.76 o 
   0   0  13       20.15       20.17      0.57 o 
   1   0  13       92.99       83.07      1.50 o 
   2   0  13        7.28        5.83      0.45 o 
   3   0  13       19.43       18.47      1.06 o 
   4   0  13       11.50        9.68      0.79 o 
   5   0  13        0.07       -0.01      0.36 o 
   6   0  13        0.16        0.55      0.42 o 
   7   0  13        0.61        0.97      0.56 o 
  -9   1  13       11.59       13.01      1.12 o 
  -8   1  13        9.66        9.95      0.75 o 
  -7   1  13       59.85       55.96      2.25 o 
  -6   1  13       57.08       53.29      1.35 o 
  -5   1  13        4.13        3.64      0.44 o 
  -4   1  13       57.18       58.10      1.58 o 
  -3   1  13      219.18      213.02      2.20 o 
  -2   1  13       32.94       31.82      0.86 o 
  -1   1  13      328.06      320.65      4.13 o 
   0   1  13       36.08       32.45      0.72 o 
   1   1  13       12.26       10.56      0.46 o 
   2   1  13       41.47       43.18      1.04 o 
   3   1  13       67.82       65.75      1.60 o 
   4   1  13       70.03       69.13      1.84 o 
   5   1  13       25.36       25.14      1.25 o 
   6   1  13        5.69        6.94      0.81 o 
   7   1  13        2.11        2.23      0.67 o 
  -8   2  13        5.37        5.87      0.81 o 
  -7   2  13       19.48       18.84      0.92 o 
  -6   2  13       13.81       13.51      0.77 o 
  -5   2  13       60.43       55.17      1.36 o 
  -4   2  13       41.99       40.63      1.39 o 
  -3   2  13      189.03      180.48      2.76 o 
  -2   2  13       93.10       87.19      1.90 o 
  -1   2  13       43.25       42.28      1.31 o 
   0   2  13       11.08       10.36      0.71 o 
   1   2  13       80.00       77.25      3.04 o 
   2   2  13       59.12       54.89      1.24 o 
   3   2  13       79.84       85.33      2.45 o 
   4   2  13       10.47        9.35      0.54 o 
   5   2  13       14.94       16.96      1.06 o 
   6   2  13        1.45        1.52      0.77 o 
  -8   3  13        6.97        6.65      0.91 o 
  -7   3  13       33.22       34.25      1.55 o 
  -6   3  13        3.10        3.66      0.53 o 
  -5   3  13       58.09       58.12      1.46 o 
  -4   3  13       44.89       40.89      1.44 o 
  -3   3  13        1.65        0.73      0.35 o 
  -2   3  13      125.74      118.63      2.95 o 
  -1   3  13      137.11      133.15      3.17 o 
   0   3  13       39.71       41.87      1.42 o 
   1   3  13      115.75      118.13      2.66 o 
   2   3  13       11.81       10.01      0.63 o 
   3   3  13       14.30       13.60      0.74 o 
   4   3  13       18.59       20.62      0.91 o 
   5   3  13       28.71       28.16      1.35 o 
   6   3  13        3.72        4.58      1.13 o 
  -7   4  13        7.95        7.52      1.47 o 
  -6   4  13       35.96       37.01      1.90 o 
  -5   4  13       12.90       13.84      0.82 o 
  -4   4  13       13.18       13.83      0.96 o 
  -3   4  13       56.67       57.93      1.95 o 
  -2   4  13       32.80       29.23      1.29 o 
  -1   4  13       24.47       26.19      1.22 o 
   0   4  13      126.11      117.90      2.49 o 
   1   4  13        1.79        1.82      0.50 o 
   2   4  13       53.63       54.41      1.41 o 
   3   4  13       17.24       16.76      0.87 o 
   4   4  13        6.72        7.40      0.66 o 
   5   4  13        6.26        6.34      0.84 o 
  -5   5  13       30.56       33.54      2.23 o 
  -4   5  13       25.23       26.09      1.35 o 
  -3   5  13        2.50        2.24      0.57 o 
  -2   5  13       24.86       26.93      1.33 o 
  -1   5  13       37.99       34.78      1.50 o 
   0   5  13        1.47        1.79      0.52 o 
   1   5  13       47.43       49.77      1.80 o 
   2   5  13        2.52        2.87      0.67 o 
   3   5  13        6.10        7.19      0.69 o 
  -2   6  13        0.88        0.82      0.53 o 
  -1   6  13       22.34       24.12      1.60 o 
   0   6  13       11.79       13.21      1.13 o 
  -5  -5  14        0.11       -0.05      0.50 o 
  -4  -5  14       12.49       12.98      1.06 o 
  -3  -5  14       13.07       12.41      0.99 o 
  -2  -5  14        4.83        5.73      0.61 o 
  -1  -5  14       15.15       15.99      1.08 o 
   0  -5  14        5.64        6.65      0.80 o 
   1  -5  14        6.68        7.09      1.83 o 
   2  -5  14       18.39       20.60      1.26 o 
   3  -5  14        2.55        2.90      0.65 o 
  -6  -4  14        0.07        0.63      0.65 o 
  -5  -4  14       42.42       40.80      3.08 o 
  -4  -4  14        6.03        5.26      0.74 o 
  -3  -4  14       58.27       60.65      2.30 o 
  -2  -4  14       23.10       23.22      0.99 o 
  -1  -4  14        2.03        1.80      0.39 o 
   0  -4  14       25.80       25.88      2.11 o 
   1  -4  14       46.79       45.53      1.62 o 
   2  -4  14        7.73        9.93      0.87 o 
   3  -4  14       15.26       16.29      1.08 o 
   4  -4  14        1.57        2.14      0.62 o 
  -7  -3  14       19.37       18.42      1.20 o 
  -6  -3  14       27.97       29.58      1.40 o 
  -5  -3  14       13.51       12.90      1.85 o 
  -4  -3  14       33.09       32.94      1.37 o 
  -3  -3  14       10.94       11.79      1.03 o 
  -2  -3  14       38.69       37.88      1.38 o 
  -1  -3  14       48.76       51.89      1.25 o 
   0  -3  14      147.41      153.85      3.57 o 
   1  -3  14        6.81        6.66      0.70 o 
   2  -3  14       61.97       65.38      1.87 o 
   3  -3  14       11.38       12.76      0.95 o 
   4  -3  14        1.41        1.21      0.46 o 
   5  -3  14        6.73        8.66      1.34 o 
  -8  -2  14        1.40        2.31      0.67 o 
  -7  -2  14        6.36        6.98      0.82 o 
  -6  -2  14        2.55        2.77      0.59 o 
  -5  -2  14       27.80       26.40      1.19 o 
  -4  -2  14       36.19       38.95      1.11 o 
  -3  -2  14       53.62       53.06      2.58 o 
  -2  -2  14       68.14       69.48      3.10 o 
  -1  -2  14      100.41       94.18      4.21 o 
   0  -2  14       20.42       21.02      0.78 o 
   1  -2  14       69.72       65.73      1.72 o 
   2  -2  14       14.41       15.44      0.93 o 
   3  -2  14       55.61       51.29      2.40 o 
   4  -2  14       10.11        9.50      0.83 o 
   5  -2  14       21.84       21.04      1.22 o 
   6  -2  14        0.13       -0.01      0.40 o 
  -8  -1  14        8.37        9.53      0.95 o 
  -7  -1  14        5.93        4.97      0.72 o 
  -6  -1  14       10.22       10.66      0.88 o 
  -5  -1  14        4.51        4.73      0.60 o 
  -4  -1  14       12.72       11.64      0.62 o 
  -3  -1  14      133.14      129.01      3.28 o 
  -2  -1  14      101.18       96.68      2.32 o 
  -1  -1  14      339.88      332.43      7.80 o 
   0  -1  14       72.68       66.93      2.15 o 
   1  -1  14       84.03       85.65      2.72 o 
   2  -1  14       72.93       65.08      1.69 o 
   3  -1  14       17.91       17.49      1.01 o 
   4  -1  14       97.08       93.22      2.25 o 
   5  -1  14       11.83       11.48      0.92 o 
   6  -1  14       25.92       25.47      1.39 o 
  -8   0  14        0.43        0.19      0.43 o 
  -7   0  14       31.22       30.32      1.11 o 
  -6   0  14        3.18        3.28      0.47 o 
  -5   0  14      160.93      154.34      5.79 o 
  -4   0  14        8.16        8.39      0.56 o 
  -3   0  14       72.09       69.98      1.35 o 
  -2   0  14       59.21       56.69      1.18 o 
  -1   0  14      139.77      126.56      1.90 o 
   0   0  14      387.07      392.31      4.25 o 
   1   0  14      355.89      345.96      2.85 o 
   2   0  14      154.18      154.94      2.56 o 
   3   0  14        3.22        3.81      0.56 o 
   4   0  14        4.03        3.78      0.60 o 
   5   0  14       66.35       65.55      1.97 o 
   6   0  14       39.18       36.05      1.58 o 
  -8   1  14        7.84        8.38      0.72 o 
  -7   1  14        5.63        4.48      0.56 o 
  -6   1  14        9.38        9.50      0.66 o 
  -5   1  14        4.44        4.55      0.49 o 
  -4   1  14       13.39       12.31      0.83 o 
  -3   1  14      137.19      128.75      2.32 o 
  -2   1  14      104.32      100.26      1.55 o 
  -1   1  14      337.62      332.36      4.67 o 
   0   1  14       70.91       66.41      1.51 o 
   1   1  14       79.20       79.60      1.38 o 
   2   1  14       73.46       66.36      1.33 o 
   3   1  14       18.97       18.77      0.78 o 
   4   1  14      100.44      101.14      2.28 o 
   5   1  14       11.76       11.49      0.95 o 
   6   1  14       26.43       26.76      2.02 o 
  -8   2  14        1.23        1.22      0.88 o 
  -7   2  14        6.44        7.44      0.67 o 
  -6   2  14        2.46        2.63      0.47 o 
  -5   2  14       28.09       27.27      1.01 o 
  -4   2  14       34.83       35.78      1.33 o 
  -3   2  14       54.12       49.22      1.52 o 
  -2   2  14       65.48       65.30      1.69 o 
  -1   2  14      101.20       95.71      2.80 o 
   0   2  14       18.61       19.08      0.93 o 
   1   2  14       70.16       68.64      1.35 o 
   2   2  14       13.61       13.32      0.57 o 
   3   2  14       55.02       51.67      1.31 o 
   4   2  14        9.64        8.99      0.81 o 
   5   2  14       21.68       21.87      1.20 o 
   6   2  14        0.19        0.39      0.47 o 
  -7   3  14       19.03       17.93      1.22 o 
  -6   3  14       27.66       27.51      1.27 o 
  -5   3  14       12.95       13.81      0.96 o 
  -4   3  14       32.91       32.37      1.47 o 
  -3   3  14       10.65       10.24      0.80 o 
  -2   3  14       39.82       39.87      1.43 o 
  -1   3  14       47.38       48.86      1.55 o 
   0   3  14      148.03      154.56      2.72 o 
   1   3  14        6.55        6.46      0.69 o 
   2   3  14       61.00       64.11      1.50 o 
   3   3  14       11.82       12.63      0.73 o 
   4   3  14        1.47        1.07      0.38 o 
   5   3  14        6.90        8.77      1.28 o 
  -6   4  14        0.05        0.12      0.37 o 
  -5   4  14       42.59       41.49      3.09 o 
  -4   4  14        6.16        6.46      0.78 o 
  -3   4  14       58.87       57.32      1.84 o 
  -2   4  14       23.01       23.06      1.19 o 
  -1   4  14        2.04        1.98      0.52 o 
   0   4  14       24.70       25.77      1.25 o 
   1   4  14       47.45       48.01      1.69 o 
   2   4  14        7.48        9.73      0.89 o 
   3   4  14       15.35       17.80      0.91 o 
   4   4  14        1.57        1.55      0.43 o 
  -5   5  14        0.11        0.59      0.53 o 
  -4   5  14       12.64       13.35      1.06 o 
  -3   5  14       13.02       12.48      0.99 o 
  -2   5  14        4.95        5.76      0.93 o 
  -1   5  14       15.49       16.26      1.36 o 
   0   5  14        5.57        5.55      0.86 o 
   1   5  14        6.72        8.09      1.27 o 
   2   5  14       18.49       20.20      1.28 o 
   3   5  14        2.58        3.02      0.55 o 
  -4  -5  15       23.81       26.08      1.44 o 
  -3  -5  15        0.57        1.06      0.53 o 
  -2  -5  15        7.47        7.22      1.00 o 
  -1  -5  15        1.28        1.65      0.64 o 
   0  -5  15        6.92        7.20      0.85 o 
   1  -5  15        0.09        0.62      0.58 o 
   2  -5  15        4.02        4.54      0.81 o 
  -6  -4  15       15.13       16.59      2.08 o 
  -5  -4  15        4.23        4.86      0.78 o 
  -4  -4  15        3.32        3.00      0.65 o 
  -3  -4  15        0.25       -0.31      0.41 o 
  -2  -4  15        9.60       10.83      0.88 o 
  -1  -4  15       14.92       14.93      0.80 o 
   0  -4  15       23.80       23.93      1.78 o 
   1  -4  15       11.37       12.05      0.93 o 
   2  -4  15        9.95       11.42      0.97 o 
   3  -4  15        1.55        1.77      0.57 o 
   4  -4  15        1.20        1.30      0.58 o 
  -7  -3  15        2.71        3.58      0.74 o 
  -6  -3  15        7.70        8.03      0.86 o 
  -5  -3  15        3.02        2.80      0.61 o 
  -4  -3  15       24.00       25.39      1.28 o 
  -3  -3  15       13.74       14.31      0.97 o 
  -2  -3  15       33.38       33.11      1.73 o 
  -1  -3  15       65.17       66.94      3.05 o 
   0  -3  15       19.71       18.28      1.02 o 
   1  -3  15       21.14       22.34      1.15 o 
   2  -3  15        2.96        3.13      0.77 o 
   3  -3  15        1.28        1.12      0.47 o 
   4  -3  15       11.17       12.14      1.01 o 
   5  -3  15        3.83        2.91      0.70 o 
  -7  -2  15        0.48        0.45      0.47 o 
  -6  -2  15       63.29       67.29      2.01 o 
  -5  -2  15        9.96       10.04      0.72 o 
  -4  -2  15       18.20       18.25      1.17 o 
  -3  -2  15       31.23       30.04      1.39 o 
  -2  -2  15       24.39       22.66      1.07 o 
  -1  -2  15        1.92        1.97      0.43 o 
   0  -2  15       48.31       46.13      1.15 o 
   1  -2  15       47.19       47.83      1.53 o 
   2  -2  15       10.71        9.94      0.80 o 
   3  -2  15       73.39       70.22      1.99 o 
   4  -2  15        1.25        0.87      0.44 o 
   5  -2  15       17.72       18.10      1.17 o 
  -8  -1  15        2.98        3.91      1.10 o 
  -7  -1  15       30.13       32.45      1.49 o 
  -6  -1  15       15.68       15.05      1.05 o 
  -5  -1  15       32.73       30.24      1.05 o 
  -4  -1  15       91.33       91.99      1.69 o 
  -3  -1  15        2.60        1.77      0.34 o 
  -2  -1  15       42.46       44.13      1.09 o 
  -1  -1  15       36.07       38.68      1.29 o 
   0  -1  15        9.76        7.87      0.53 o 
   1  -1  15      132.87      140.33      1.93 o 
   2  -1  15       59.20       56.87      1.69 o 
   3  -1  15       48.21       48.09      1.62 o 
   4  -1  15       24.54       24.11      1.98 o 
   5  -1  15        6.18        6.44      0.80 o 
   6  -1  15        0.01        0.19      0.48 o 
  -8   0  15        5.62        6.10      0.84 o 
  -7   0  15        0.02       -0.19      0.35 o 
  -6   0  15       23.54       22.01      0.93 o 
  -5   0  15       75.49       75.47      1.57 o 
  -4   0  15        1.06        0.80      0.29 o 
  -3   0  15      112.99      115.82      1.79 o 
  -2   0  15       89.18       88.09      1.63 o 
  -1   0  15        0.49        1.16      0.27 o 
   0   0  15      292.91      299.00      3.41 o 
   1   0  15       12.34       14.34      0.67 o 
   2   0  15      119.79      125.85      2.42 o 
   3   0  15        5.92        4.92      0.61 o 
   4   0  15        0.85        0.60      0.47 o 
   5   0  15       24.72       21.83      1.54 o 
   6   0  15       27.68       29.38      1.52 o 
  -8   1  15        3.08        4.34      0.60 o 
  -7   1  15       30.47       31.43      1.24 o 
  -6   1  15       15.49       14.45      0.80 o 
  -5   1  15       33.08       31.93      1.54 o 
  -4   1  15       90.17       86.93      2.06 o 
  -3   1  15        2.65        1.49      0.43 o 
  -2   1  15       41.57       42.88      1.37 o 
  -1   1  15       35.20       41.51      1.05 o 
   0   1  15        9.43        8.24      0.52 o 
   1   1  15      129.36      135.19      1.59 o 
   2   1  15       59.98       59.36      1.31 o 
   3   1  15       47.86       50.32      2.00 o 
   4   1  15       25.23       26.80      1.26 o 
   5   1  15        5.79        7.01      0.80 o 
   6   1  15        0.01       -0.08      0.44 o 
  -7   2  15        0.54        0.58      0.38 o 
  -6   2  15       62.78       63.56      2.09 o 
  -5   2  15        9.53        8.88      0.92 o 
  -4   2  15       17.84       17.06      1.00 o 
  -3   2  15       29.22       28.41      1.51 o 
  -2   2  15       24.42       23.17      1.09 o 
  -1   2  15        1.51        1.44      0.41 o 
   0   2  15       48.22       46.81      1.47 o 
   1   2  15       46.35       48.09      1.50 o 
   2   2  15       10.78       10.30      0.62 o 
   3   2  15       72.63       76.06      1.58 o 
   4   2  15        1.22        0.95      0.48 o 
   5   2  15       18.00       18.59      1.52 o 
  -7   3  15        2.75        3.39      0.72 o 
  -6   3  15        7.77        8.27      0.71 o 
  -5   3  15        3.05        2.70      0.57 o 
  -4   3  15       24.30       26.05      1.28 o 
  -3   3  15       13.42       13.22      0.93 o 
  -2   3  15       32.92       33.89      1.39 o 
  -1   3  15       64.89       64.02      1.82 o 
   0   3  15       19.53       16.98      1.02 o 
   1   3  15       21.22       19.26      1.78 o 
   2   3  15        2.94        3.56      0.60 o 
   3   3  15        1.11        1.04      0.38 o 
   4   3  15       10.85       11.89      0.77 o 
   5   3  15        3.79        4.01      1.07 o 
  -6   4  15       15.22       16.66      1.72 o 
  -5   4  15        4.31        4.67      0.76 o 
  -4   4  15        3.41        4.00      0.68 o 
  -3   4  15        0.26        0.50      0.41 o 
  -2   4  15        9.35       10.62      1.07 o 
  -1   4  15       14.90       14.31      1.00 o 
   0   4  15       24.00       24.00      1.23 o 
   1   4  15       11.52       11.33      0.93 o 
   2   4  15       10.42        9.62      0.90 o 
   3   4  15        1.52        1.70      0.45 o 
   4   4  15        1.27        1.64      0.48 o 
  -4   5  15       23.54       26.84      1.47 o 
  -3   5  15        0.60        1.10      0.54 o 
  -2   5  15        7.30        7.18      0.87 o 
  -1   5  15        1.41        1.43      0.54 o 
   0   5  15        6.79        6.64      1.39 o 
   1   5  15        0.10        0.21      0.47 o 
   2   5  15        3.88        3.23      0.74 o 
  -2  -5  16        3.77        3.46      1.05 o 
  -1  -5  16       12.47       13.77      1.52 o 
   0  -5  16        7.94       10.30      1.01 o 
  -5  -4  16        2.72        3.00      0.72 o 
  -4  -4  16       23.39       24.72      1.36 o 
  -3  -4  16       20.83       19.78      1.20 o 
  -2  -4  16        5.03        5.82      0.75 o 
  -1  -4  16       34.21       30.95      2.07 o 
   0  -4  16       37.66       38.20      2.99 o 
   1  -4  16        4.43        4.41      0.82 o 
   2  -4  16       57.85       61.04      2.05 o 
   3  -4  16        3.29        2.70      0.70 o 
  -6  -3  16       16.16       15.74      1.18 o 
  -5  -3  16       22.15       20.99      1.23 o 
  -4  -3  16       10.19       10.69      0.91 o 
  -3  -3  16       21.99       22.40      2.09 o 
  -2  -3  16       23.54       24.25      1.18 o 
  -1  -3  16        4.78        4.43      0.64 o 
   0  -3  16       13.52       13.34      0.94 o 
   1  -3  16       27.88       25.79      1.26 o 
   2  -3  16       13.52       14.23      1.01 o 
   3  -3  16        5.63        4.89      0.75 o 
   4  -3  16       23.34       22.85      1.32 o 
  -7  -2  16        2.00        1.70      0.61 o 
  -6  -2  16        8.18        8.01      0.71 o 
  -5  -2  16       10.85       10.10      0.71 o 
  -4  -2  16       41.58       40.51      1.91 o 
  -3  -2  16        6.57        6.89      0.72 o 
  -2  -2  16       59.80       57.10      1.71 o 
  -1  -2  16       22.52       21.39      1.07 o 
   0  -2  16       26.08       25.21      1.14 o 
   1  -2  16       11.11       11.47      0.86 o 
   2  -2  16       10.65       11.00      1.05 o 
   3  -2  16       30.36       31.75      1.42 o 
   4  -2  16        2.91        3.82      0.68 o 
   5  -2  16       19.52       22.04      1.33 o 
  -7  -1  16       19.62       19.64      1.25 o 
  -6  -1  16       28.19       26.90      1.08 o 
  -5  -1  16        1.58        2.17      0.44 o 
  -4  -1  16       56.74       54.61      1.35 o 
  -3  -1  16       37.75       36.81      1.09 o 
  -2  -1  16       45.07       40.28      1.40 o 
  -1  -1  16       36.94       37.54      1.33 o 
   0  -1  16       18.74       17.34      0.95 o 
   1  -1  16        1.33        1.37      0.33 o 
   2  -1  16       52.38       52.16      1.64 o 
   3  -1  16       15.69       15.96      1.05 o 
   4  -1  16       23.63       27.59      1.36 o 
   5  -1  16        3.79        5.27      0.80 o 
  -8   0  16       16.26       15.55      1.17 o 
  -7   0  16       13.97       14.31      1.07 o 
  -6   0  16       15.02       16.79      1.09 o 
  -5   0  16       73.05       72.65      1.59 o 
  -4   0  16        7.99        6.91      0.73 o 
  -3   0  16       68.53       67.45      1.60 o 
  -2   0  16       23.70       23.74      0.86 o 
  -1   0  16        6.32        5.15      0.46 o 
   0   0  16        0.59        0.63      0.30 o 
   1   0  16       22.08       25.72      1.10 o 
   2   0  16        6.25        5.99      0.66 o 
   3   0  16       58.49       59.95      1.80 o 
   4   0  16        1.31        1.18      0.47 o 
   5   0  16       19.44       19.56      1.22 o 
  -7   1  16       20.15       21.78      1.04 o 
  -6   1  16       27.82       27.05      1.32 o 
  -5   1  16        1.80        2.28      0.55 o 
  -4   1  16       56.57       52.16      1.68 o 
  -3   1  16       37.42       35.21      1.35 o 
  -2   1  16       45.35       42.57      1.43 o 
  -1   1  16       37.44       40.79      1.08 o 
   0   1  16       18.65       18.67      0.76 o 
   1   1  16        1.03        1.87      0.47 o 
   2   1  16       52.26       54.53      1.70 o 
   3   1  16       15.18       15.37      1.09 o 
   4   1  16       24.31       27.18      1.32 o 
   5   1  16        3.73        5.17      0.79 o 
  -7   2  16        1.98        2.46      0.53 o 
  -6   2  16        8.19        7.93      0.85 o 
  -5   2  16       11.15       10.62      1.00 o 
  -4   2  16       41.23       38.89      1.49 o 
  -3   2  16        7.04        6.83      0.73 o 
  -2   2  16       60.19       54.53      1.68 o 
  -1   2  16       22.31       21.72      1.30 o 
   0   2  16       27.18       27.05      1.20 o 
   1   2  16       11.01       11.60      0.83 o 
   2   2  16       10.47       10.24      0.80 o 
   3   2  16       30.27       34.44      1.39 o 
   4   2  16        2.77        2.57      0.84 o 
   5   2  16       19.68       21.99      1.28 o 
  -6   3  16       16.21       15.15      1.09 o 
  -5   3  16       21.30       22.06      2.62 o 
  -4   3  16       10.62       11.18      0.93 o 
  -3   3  16       21.68       23.69      1.23 o 
  -2   3  16       23.51       25.43      1.24 o 
  -1   3  16        4.80        5.00      0.67 o 
   0   3  16       12.95       13.62      1.13 o 
   1   3  16       28.36       26.97      1.29 o 
   2   3  16       13.39       14.04      0.96 o 
   3   3  16        5.92        6.03      0.61 o 
   4   3  16       23.31       24.95      1.91 o 
  -5   4  16        2.63        3.06      0.69 o 
  -4   4  16       24.29       23.45      1.31 o 
  -3   4  16       20.71       18.46      1.16 o 
  -2   4  16        5.23        5.96      0.78 o 
  -1   4  16       33.41       30.78      2.40 o 
   0   4  16       38.04       39.41      1.61 o 
   1   4  16        4.23        4.52      0.73 o 
   2   4  16       58.19       65.86      2.10 o 
   3   4  16        3.22        2.90      0.68 o 
  -2   5  16        4.22        4.65      0.94 o 
  -1   5  16       12.49       12.95      1.07 o 
   0   5  16        8.28       10.56      1.05 o 
  -4  -4  17        1.39        1.73      0.63 o 
  -3  -4  17       32.11       30.31      1.47 o 
  -2  -4  17       33.93       36.96      3.02 o 
  -1  -4  17        8.44        7.93      1.26 o 
   0  -4  17       29.47       30.24      2.12 o 
   1  -4  17       12.19       12.89      1.51 o 
   2  -4  17        9.49       10.44      1.28 o 
  -6  -3  17        2.44        4.19      1.15 o 
  -5  -3  17        1.88        1.56      0.59 o 
  -4  -3  17       20.27       21.15      1.25 o 
  -3  -3  17       15.68       15.51      1.06 o 
  -2  -3  17       46.81       48.68      1.71 o 
  -1  -3  17       52.08       53.53      1.77 o 
   0  -3  17       23.86       23.72      1.75 o 
   1  -3  17       32.00       30.64      1.42 o 
   2  -3  17       18.41       19.72      2.16 o 
   3  -3  17        9.57       10.55      1.15 o 
  -6  -2  17       10.03        8.76      0.75 o 
  -5  -2  17       11.52       10.65      0.94 o 
  -4  -2  17        6.24        6.66      0.82 o 
  -3  -2  17       14.50       14.42      1.43 o 
  -2  -2  17       15.49       16.23      1.03 o 
  -1  -2  17        8.05        9.12      0.80 o 
   0  -2  17       57.53       61.75      3.61 o 
   1  -2  17        4.29        4.18      0.64 o 
   2  -2  17       13.60       13.04      0.97 o 
   3  -2  17       15.89       18.47      1.17 o 
   4  -2  17        9.88        9.94      0.99 o 
  -7  -1  17        6.68        8.10      0.75 o 
  -6  -1  17        2.14        1.88      0.50 o 
  -5  -1  17        5.88        5.66      0.60 o 
  -4  -1  17        7.39        7.36      0.61 o 
  -3  -1  17        4.04        4.83      0.66 o 
  -2  -1  17        3.22        3.89      0.60 o 
  -1  -1  17        7.88        9.47      0.78 o 
   0  -1  17        3.78        4.23      0.58 o 
   1  -1  17       28.40       27.89      1.78 o 
   2  -1  17        4.24        4.12      0.64 o 
   3  -1  17        6.54        6.05      0.75 o 
   4  -1  17       11.36       10.26      0.96 o 
   5  -1  17        3.67        3.80      0.79 o 
  -7   0  17        1.02        1.36      0.59 o 
  -6   0  17        7.88        8.03      0.86 o 
  -5   0  17        1.72        1.85      0.67 o 
  -4   0  17        0.03       -0.06      0.26 o 
  -3   0  17        0.01        0.39      0.30 o 
  -2   0  17        3.46        3.70      0.45 o 
  -1   0  17        2.02        2.45      0.50 o 
   0   0  17       36.09       34.80      1.89 o 
   1   0  17        1.70        2.65      0.51 o 
   2   0  17       13.62       14.34      1.22 o 
   3   0  17        0.02       -0.26      0.33 o 
   4   0  17        0.74        0.24      0.40 o 
   5   0  17        0.17        0.20      0.55 o 
  -7   1  17        6.62        6.89      0.88 o 
  -6   1  17        2.17        2.52      0.60 o 
  -5   1  17        5.90        5.34      0.72 o 
  -4   1  17        7.33        7.51      0.78 o 
  -3   1  17        3.92        3.85      0.60 o 
  -2   1  17        2.96        3.90      0.57 o 
  -1   1  17        8.40        9.31      0.76 o 
   0   1  17        3.59        4.23      0.57 o 
   1   1  17       29.01       31.13      1.27 o 
   2   1  17        4.07        3.82      0.60 o 
   3   1  17        6.59        6.96      0.77 o 
   4   1  17       11.16       10.19      0.93 o 
   5   1  17        3.83        4.73      0.81 o 
  -6   2  17       10.21        9.57      0.93 o 
  -5   2  17       11.43       10.21      0.92 o 
  -4   2  17        6.25        6.99      0.86 o 
  -3   2  17       14.71       13.49      0.94 o 
  -2   2  17       15.52       16.71      1.01 o 
  -1   2  17        8.26        8.27      0.79 o 
   0   2  17       57.49       56.08      1.74 o 
   1   2  17        4.32        4.31      0.64 o 
   2   2  17       13.70       15.16      1.44 o 
   3   2  17       16.04       20.87      1.62 o 
   4   2  17       10.10       10.47      1.34 o 
  -6   3  17        2.32        3.66      0.71 o 
  -5   3  17        1.80        1.65      0.56 o 
  -4   3  17       20.15       20.44      1.20 o 
  -3   3  17       15.85       14.69      1.03 o 
  -2   3  17       48.12       47.85      5.87 o 
  -1   3  17       52.05       51.80      2.67 o 
   0   3  17       23.85       24.59      1.27 o 
   1   3  17       32.12       30.47      1.40 o 
   2   3  17       18.15       20.02      1.16 o 
   3   3  17        9.64       10.06      1.34 o 
  -4   4  17        1.50        1.56      0.60 o 
  -3   4  17       32.40       31.75      1.54 o 
  -2   4  17       33.48       37.79      1.65 o 
  -1   4  17        8.66        9.43      0.94 o 
   0   4  17       29.11       33.31      1.55 o 
   1   4  17       12.00       12.49      1.03 o 
   2   4  17        9.86       11.12      1.03 o 
  -3  -4  18        0.37       -0.34      0.60 o 
  -2  -4  18       19.09       23.51      1.35 o 
  -1  -4  18        2.16        2.30      0.92 o 
   0  -4  18       17.05       20.69      1.83 o 
  -5  -3  18        6.00        6.93      0.91 o 
  -4  -3  18        9.57       10.74      0.98 o 
  -3  -3  18        5.63        5.67      0.78 o 
  -2  -3  18        2.45        1.74      0.52 o 
  -1  -3  18       15.17       15.37      1.49 o 
   0  -3  18       12.32       14.85      1.52 o 
   1  -3  18        7.55        9.77      1.34 o 
   2  -3  18        7.35        8.40      0.92 o 
  -6  -2  18        8.31        8.30      0.96 o 
  -5  -2  18       14.40       15.01      1.10 o 
  -4  -2  18       18.02       17.43      1.14 o 
  -3  -2  18       16.88       15.23      1.04 o 
  -2  -2  18        6.89        6.84      0.78 o 
  -1  -2  18       32.15       29.70      1.34 o 
   0  -2  18       31.55       32.34      2.04 o 
   1  -2  18       14.26       14.48      1.49 o 
   2  -2  18       39.14       41.26      1.66 o 
   3  -2  18       14.82       16.36      1.17 o 
  -6  -1  18       12.05       12.11      0.84 o 
  -5  -1  18       37.98       40.41      1.44 o 
  -4  -1  18       12.02       11.33      0.94 o 
  -3  -1  18       26.35       25.80      1.28 o 
  -2  -1  18       54.10       51.41      1.69 o 
  -1  -1  18       16.47       16.71      1.28 o 
   0  -1  18       18.17       18.72      1.08 o 
   1  -1  18       74.07       75.20      2.99 o 
   2  -1  18        9.17        8.01      0.83 o 
   3  -1  18       29.00       29.91      1.45 o 
   4  -1  18       12.95       11.63      1.06 o 
  -6   0  18       16.22       17.46      1.19 o 
  -5   0  18        0.10        0.76      0.45 o 
  -4   0  18       43.42       42.88      1.60 o 
  -3   0  18       64.97       68.02      2.14 o 
  -2   0  18       10.71        9.53      0.83 o 
  -1   0  18       63.48       70.63      2.02 o 
   0   0  18       18.06       19.78      1.09 o 
   1   0  18        0.16        0.49      0.39 o 
   2   0  18       57.19       55.70      2.59 o 
   3   0  18       18.79       15.68      1.08 o 
   4   0  18       17.04       16.11      1.28 o 
  -6   1  18       12.22       12.92      1.08 o 
  -5   1  18       38.90       41.10      1.67 o 
  -4   1  18       11.65       11.16      1.01 o 
  -3   1  18       26.95       27.68      1.30 o 
  -2   1  18       53.61       53.13      2.17 o 
  -1   1  18       16.23       16.22      1.01 o 
   0   1  18       18.52       19.14      1.52 o 
   1   1  18       72.71       73.95      2.83 o 
   2   1  18        9.21        6.89      1.07 o 
   3   1  18       28.35       30.92      2.02 o 
   4   1  18       13.19       12.51      1.05 o 
  -6   2  18        8.17        8.60      0.96 o 
  -5   2  18       14.46       13.81      1.06 o 
  -4   2  18       18.22       17.87      1.13 o 
  -3   2  18       16.50       15.12      1.03 o 
  -2   2  18        7.04        5.93      0.73 o 
  -1   2  18       32.80       30.67      1.37 o 
   0   2  18       31.24       32.47      1.41 o 
   1   2  18       14.56       13.64      1.41 o 
   2   2  18       38.09       42.68      2.30 o 
  -5   3  18        5.94        6.06      1.24 o 
  -4   3  18        9.41        9.49      1.47 o 
  -3   3  18        5.90        5.65      0.78 o 
  -2   3  18        2.43        2.13      0.58 o 
  -1   3  18       15.45       17.90      1.16 o 
   0   3  18       12.40       14.12      1.04 o 
   1   3  18        7.30        8.74      0.89 o 
   2   3  18        7.22        8.41      1.26 o 
  -3   4  18        0.36        0.33      0.49 o 
  -2   4  18       18.73       21.54      1.34 o 
  -1   4  18        2.12        1.73      0.60 o 
   0   4  18       16.72       18.79      1.24 o 
  -4  -3  19        4.32        5.00      1.13 o 
  -3  -3  19        6.44        6.46      0.87 o 
  -2  -3  19        6.49        7.71      0.88 o 
  -1  -3  19        5.04        5.13      1.13 o 
   0  -3  19        7.52        6.73      1.26 o 
  -5  -2  19       22.59       25.51      1.43 o 
  -4  -2  19        6.84        8.02      0.91 o 
  -3  -2  19       25.00       27.07      1.38 o 
  -2  -2  19        3.40        3.00      0.62 o 
  -1  -2  19       13.27       11.54      1.00 o 
   0  -2  19       17.51       21.13      1.75 o 
   1  -2  19       10.74       10.58      1.39 o 
   2  -2  19        4.99        5.81      1.18 o 
  -5  -1  19       26.41       29.15      1.47 o 
  -4  -1  19       37.22       38.11      1.60 o 
  -3  -1  19        6.14        6.02      0.85 o 
  -2  -1  19       51.39       51.99      1.78 o 
  -1  -1  19       57.49       61.01      1.89 o 
   0  -1  19        7.60        7.49      0.80 o 
   1  -1  19       39.93       45.95      2.41 o 
   2  -1  19       10.04       11.78      1.44 o 
   3  -1  19        1.22        1.42      0.57 o 
  -6   0  19        9.50        8.97      0.97 o 
  -5   0  19       62.37       65.48      2.10 o 
  -4   0  19        2.51        2.96      0.65 o 
  -3   0  19      125.91      137.79      4.14 o 
  -2   0  19        7.51        7.52      0.81 o 
  -1   0  19       43.00       43.58      1.61 o 
   0   0  19       30.23       29.71      1.34 o 
   1   0  19        7.94        8.72      1.20 o 
   2   0  19       12.61       12.99      1.44 o 
   3   0  19       46.54       53.73      2.72 o 
  -5   1  19       26.30       27.94      1.47 o 
  -4   1  19       36.55       36.43      2.20 o 
  -3   1  19        6.25        5.96      0.76 o 
  -2   1  19       50.78       54.14      2.83 o 
  -1   1  19       58.67       58.47      2.67 o 
   0   1  19        7.74        8.12      1.15 o 
   1   1  19       41.35       48.39      2.44 o 
   3   1  19        1.32        1.00      0.76 o 
  -5   2  19       22.68       24.03      1.38 o 
  -4   2  19        6.92        7.32      0.88 o 
  -3   2  19       25.27       28.66      1.42 o 
  -2   2  19        3.36        2.89      0.62 o 
  -1   2  19       12.92       11.09      0.92 o 
   0   2  19       17.88       19.74      1.65 o 
   1   2  19       10.80       10.47      1.34 o 
   2   2  19        5.25        6.18      1.15 o 
  -4   3  19        4.16        5.14      0.83 o 
  -3   3  19        6.35        7.64      0.91 o 
  -2   3  19        6.28        6.10      0.83 o 
  -1   3  19        4.99        6.19      1.15 o 
   0   3  19        7.51        7.67      0.87 o 
   1   3  19       12.94       14.26      1.07 o 
  -4  -2  20       22.90       24.29      1.41 o 
  -3  -2  20        5.97        6.90      0.87 o 
  -2  -2  20        1.12        1.54      0.56 o 
  -1  -2  20       13.06       13.71      1.14 o 
   0  -2  20       24.72       25.82      1.99 o 
   1  -2  20        5.98        6.47      1.23 o 
  -4  -1  20        6.34        6.47      0.84 o 
  -3  -1  20        8.05        7.66      0.87 o 
  -2  -1  20        7.68        7.83      0.85 o 
  -1  -1  20       12.48       14.86      1.06 o 
   0  -1  20        3.00        2.54      0.84 o 
   1  -1  20        9.49       10.45      1.39 o 
   2  -1  20        1.18        1.15      0.89 o 
  -5   0  20        2.29        1.88      0.92 o 
  -4   0  20        0.21       -0.26      0.55 o 
  -3   0  20        6.37        6.86      1.23 o 
  -2   0  20        0.86        0.76      0.68 o 
  -1   0  20        0.52        0.99      0.47 o 
   0   0  20        0.35        0.07      0.39 o 
   1   0  20        2.86        4.66      1.00 o 
   2   0  20        0.00        0.00      0.65 o 
  -4   1  20        6.04        7.99      0.89 o 
  -3   1  20        8.05        8.91      0.90 o 
  -2   1  20        7.52        7.78      1.23 o 
  -1   1  20       12.72       13.09      1.39 o 
   0   1  20        3.16        3.85      0.97 o 
   1   1  20        9.65       12.41      1.41 o 
  -4   2  20       23.17       24.12      1.99 o 
  -3   2  20        6.10        5.81      0.82 o 
  -2   2  20        1.08        1.39      0.55 o 
  -1   2  20       13.31       15.70      1.12 o 
   0   2  20       24.85       25.71      1.94 o 
   1   2  20        6.09        5.89      1.13 o 
  -3  -1  21       21.54       26.67      1.44 o 
  -2  -1  21        5.63        5.71      0.82 o 
  -1  -1  21        8.91       11.39      1.02 o 
   0  -1  21       11.89       12.65      1.54 o 
  -3   0  21        0.00        0.05      0.68 o 
  -2   0  21        6.86        6.39      1.18 o 
  -1   0  21        8.91        8.67      1.28 o 
   0   0  21        0.05        0.18      0.42 o 
  -3   1  21       21.83       25.32      2.02 o 
  -2   1  21        5.45        5.66      1.18 o 
  -1   1  21        8.88       13.17      1.52 o 
   0   1  21       11.91       14.56      1.57 o 
                                                 
